# Supplementary material for: Development of a human primary gut-on-a-chip to model inflammatory processes
Source: Sci Rep. 2020 Dec 8;10:21475. doi: 10.1038/s41598-020-78359-2 (PMC7722760; doi:10.1038/s41598-020-78359-2)
Supplement: Supplementary file 2 — Supplementary Information 2. [file 41598_2020_78359_MOESM2_ESM.xlsx]

## Sheet: DEG
Differentially expressed genes (DEG) - STATIC vs MICROFLUIDIC
	baseMean	log2FoldChange	lfcSE	stat	pvalue	padj	Gene.symbol	Gene.function
ENSG00000236253	4.9297	4.73119	1.69727	2.78752	0.00531126	0.0286094	SLC25A3P1	solute carrier family 25 member 3 pseudogene 1
ENSG00000182866	202.63	4.23365	0.353184	11.9871	4.15e-33	2.44e-30	LCK	LCK proto-oncogene, Src family tyrosine kinase
ENSG00000253361	109.035	4.1846	0.366871	11.4062	3.89e-30	2.02e-27	NA	NA
ENSG00000267968	12.842	4.10699	1.35791	3.0245	0.00249044	0.0153668	LOC105372441	uncharacterized LOC105372441
ENSG00000231683	236.423	4.10238	1.33541	3.07199	0.00212634	0.0134757	LOC101927136	uncharacterized LOC101927136
ENSG00000230834	21.854	3.97751	0.69551	5.71885	1.07e-08	2.85e-07	NA	NA
ENSG00000175728	24.2597	3.95847	1.05686	3.74549	0.000180039	0.00166456	C11orf44	chromosome 11 open reading frame 44
ENSG00000167580	33.6163	3.90874	0.568515	6.87535	6.18e-12	3.13e-10	AQP2	aquaporin 2
ENSG00000257588	151.513	3.89115	0.383151	10.1557	3.13e-24	9.08e-22	LOC101927318	uncharacterized LOC101927318
ENSG00000261260	34.3215	3.80598	0.748457	5.0851	3.67e-07	7.05e-06	LOC102723786	uncharacterized LOC102723786
ENSG00000277011	9.51436	3.75791	1.30705	2.87511	0.00403887	0.0228455	NA	NA
ENSG00000108405	5.34683	3.74868	1.42188	2.63643	0.00837832	0.0409576	P2RX1	purinergic receptor P2X 1
ENSG00000066032	4.86353	3.74254	1.4593	2.56461	0.0103292	0.0485016	CTNNA2	catenin alpha 2
ENSG00000136267	43.7935	3.64887	0.879402	4.14927	3.34e-05	0.000380204	DGKB	diacylglycerol kinase beta
ENSG00000233672	6.49913	3.58439	1.21955	2.9391	0.0032917	0.0192569	NA	NA
ENSG00000167914	218.106	3.45213	0.310401	11.1215	9.86e-29	4.59e-26	GSDMA	gasdermin A
ENSG00000161798	1748.17	3.4345	0.461364	7.44422	9.75e-14	6.86e-12	AQP5	aquaporin 5
ENSG00000102935	12.2951	3.20337	1.12932	2.83655	0.00456043	0.0251961	ZNF423	zinc finger protein 423
ENSG00000101188	700.097	3.20139	1.09713	2.91796	0.00352329	0.0203771	NTSR1	neurotensin receptor 1
ENSG00000282843	4.97959	3.17202	1.20516	2.63202	0.00848788	0.0413483	NA	NA
ENSG00000135472	88.6814	3.17099	0.6233	5.08743	3.63e-07	6.98e-06	FAIM2	Fas apoptotic inhibitory molecule 2
ENSG00000214870	29.6233	3.1639	0.746885	4.23613	2.27e-05	0.0002714	LOC441204	uncharacterized LOC441204
ENSG00000243071	4.9692	3.16034	1.19752	2.63908	0.00831314	0.0407102	NA	NA
ENSG00000140522	90.1852	3.15032	1.05431	2.98803	0.00280781	0.0169355	RLBP1	retinaldehyde binding protein 1
ENSG00000166106	579.357	3.11988	0.934538	3.33842	0.000842574	0.00620249	ADAMTS15	ADAM metallopeptidase with thrombospondin type 1 motif 15
ENSG00000224739	57.9721	3.10281	0.483752	6.41405	1.42e-10	5.4e-09	NA	NA
ENSG00000253773	9.73359	3.07925	0.883223	3.48638	0.000489609	0.00390517	C8orf37-AS1	C8orf37 antisense RNA 1
ENSG00000274825	7.92523	3.06626	0.95852	3.19895	0.00137931	0.00936784	NA	NA
ENSG00000238178	18.8334	3.05064	0.716021	4.26054	2.04e-05	0.000246138	NA	NA
ENSG00000183734	1280.01	3.04749	0.41151	7.40563	1.31e-13	8.87e-12	ASCL2	achaete-scute family bHLH transcription factor 2
ENSG00000124143	7.47895	3.03717	0.998668	3.04122	0.00235623	0.0146912	ARHGAP40	Rho GTPase activating protein 40
ENSG00000268297	10.3031	3.02953	0.857444	3.5332	0.000410555	0.00335847	NA	NA
ENSG00000113532	16.1187	3.02255	0.903113	3.34682	0.000817455	0.00605177	ST8SIA4	ST8 alpha-N-acetyl-neuraminide alpha-2,8-sialyltransferase 4
ENSG00000223669	23.247	2.98058	1.03251	2.88674	0.00389255	0.0221688	NA	NA
ENSG00000127252	6.81417	2.96482	1.07761	2.75129	0.00593607	0.0312776	PLAAT1	phospholipase A and acyltransferase 1
ENSG00000131620	635.565	2.91542	1.1108	2.62461	0.00867486	0.042058	ANO1	anoctamin 1
ENSG00000107014	8.88142	2.9099	1.07957	2.69542	0.00702998	0.0356521	RLN1	relaxin 1
ENSG00000168077	77.2611	2.90785	0.490169	5.93236	2.99e-09	8.79e-08	SCARA3	scavenger receptor class A member 3
ENSG00000142512	19.6458	2.90222	0.626598	4.6317	3.63e-06	5.33e-05	SIGLEC10	sialic acid binding Ig like lectin 10
ENSG00000255639	7.12045	2.89331	0.995033	2.90775	0.00364037	0.0209244	NA	NA
ENSG00000231189	91.0356	2.87766	0.408085	7.05161	1.77e-12	9.79e-11	NA	NA
ENSG00000267198	6.46438	2.86935	1.12052	2.56073	0.0104454	0.0489442	NA	NA
ENSG00000235748	10.0463	2.80938	0.945131	2.97248	0.00295407	0.0176366	NA	NA
ENSG00000164362	41.3711	2.78736	0.691242	4.0324	5.52e-05	0.000596809	TERT	telomerase reverse transcriptase
ENSG00000178473	9.15986	2.78626	0.890015	3.13058	0.00174462	0.0113789	UCN3	urocortin 3
ENSG00000151025	12.1347	2.78595	0.794193	3.5079	0.000451664	0.00365465	GPR158	G protein-coupled receptor 158
ENSG00000115165	11.8507	2.78352	0.918465	3.03062	0.00244055	0.0151367	CYTIP	cytohesin 1 interacting protein
ENSG00000285684	16.9892	2.77843	0.888077	3.1286	0.00175644	0.011442	NA	NA
ENSG00000082497	143.557	2.77361	0.417775	6.639	3.16e-11	1.38e-09	SERTAD4	SERTA domain containing 4
ENSG00000106066	61.2394	2.77139	0.51125	5.42081	5.93e-08	1.36e-06	CPVL	carboxypeptidase vitellogenic like
ENSG00000074047	241.9	2.75635	0.401117	6.87168	6.34e-12	3.2e-10	GLI2	GLI family zinc finger 2
ENSG00000144834	19.0297	2.69182	0.909066	2.96108	0.00306563	0.0181768	TAGLN3	transgelin 3
ENSG00000269495	7.95605	2.68598	0.984225	2.72903	0.00635208	0.0329657	NA	NA
ENSG00000139292	513.314	2.67898	0.864103	3.1003	0.00193323	0.0124065	LGR5	leucine rich repeat containing G protein-coupled receptor 5
ENSG00000286557	6.01154	2.67368	1.03022	2.59525	0.0094522	0.045132	NA	NA
ENSG00000255191	12.615	2.67044	0.944796	2.82647	0.00470636	0.0258555	NA	NA
ENSG00000147234	7.06398	2.65942	1.03457	2.57054	0.0101539	0.0477484	FRMPD3	FERM and PDZ domain containing 3
ENSG00000236081	6.93239	2.6414	1.02729	2.57123	0.0101339	0.0476746	ELFN1-AS1	ELFN1 antisense RNA 1
ENSG00000106804	239.014	2.64059	0.277285	9.523	1.68e-21	3.88e-19	C5	complement C5
ENSG00000184304	37.3237	2.63067	0.509782	5.16038	2.46e-07	4.94e-06	PRKD1	protein kinase D1
ENSG00000130720	145.782	2.61324	0.571019	4.57645	4.73e-06	6.72e-05	FIBCD1	fibrinogen C domain containing 1
ENSG00000175920	394.534	2.58038	0.36775	7.01667	2.27e-12	1.24e-10	DOK7	docking protein 7
ENSG00000235610	97.3143	2.5751	0.410446	6.27389	3.52e-10	1.26e-08	NA	NA
ENSG00000092758	90.2297	2.55678	0.510267	5.01067	5.42e-07	9.94e-06	COL9A3	collagen type IX alpha 3 chain
ENSG00000144130	14.9267	2.54903	0.765176	3.3313	0.000864417	0.00633651	NT5DC4	5'-nucleotidase domain containing 4
ENSG00000182798	36.5313	2.54009	0.634371	4.00411	6.23e-05	0.000661717	MAGEB17	MAGE family member B17
ENSG00000121742	15.5089	2.53705	0.651423	3.89463	9.83e-05	0.000989028	GJB6	gap junction protein beta 6
ENSG00000230188	7.62417	2.53684	0.889268	2.85273	0.00433456	0.0242054	NA	NA
ENSG00000197301	92.7771	2.52969	0.400569	6.31523	2.7e-10	9.83e-09	HMGA2-AS1	HMGA2 antisense RNA 1
ENSG00000173557	52.9199	2.51319	0.397829	6.31725	2.66e-10	9.71e-09	FAM166C	family with sequence similarity 166 member C
ENSG00000147251	82.1326	2.49482	0.529747	4.70947	2.48e-06	3.8e-05	DOCK11	dedicator of cytokinesis 11
ENSG00000167759	31.9855	2.47957	0.782685	3.16803	0.00153475	0.0102217	KLK13	kallikrein related peptidase 13
ENSG00000287578	7.9561	2.46436	0.949948	2.59421	0.00948082	0.0452449	NA	NA
ENSG00000271857	8.77321	2.45977	0.839522	2.92997	0.00338997	0.0197337	NA	NA
ENSG00000086159	24.1	2.45222	0.573824	4.27347	1.92e-05	0.000234057	AQP6	aquaporin 6
ENSG00000156427	28.3976	2.44948	0.672006	3.64503	0.000267358	0.00233847	FGF18	fibroblast growth factor 18
ENSG00000234289	21.6319	2.44621	0.554467	4.41183	1.03e-05	0.000134534	H2BS1	H2B.S histone 1
ENSG00000157303	37.2289	2.44123	0.493606	4.9457	7.59e-07	1.35e-05	SUSD3	sushi domain containing 3
ENSG00000137877	457.659	2.43794	0.38681	6.30268	2.93e-10	1.06e-08	SPTBN5	spectrin beta, non-erythrocytic 5
ENSG00000197444	126.344	2.43758	0.498849	4.88642	1.03e-06	1.75e-05	OGDHL	oxoglutarate dehydrogenase like
ENSG00000251484	11.2547	2.42874	0.782266	3.10474	0.00190444	0.0122604	NA	NA
ENSG00000162951	93.0044	2.42845	0.458118	5.30092	1.15e-07	2.47e-06	LRRTM1	leucine rich repeat transmembrane neuronal 1
ENSG00000135960	36.4213	2.42795	0.495016	4.90479	9.35e-07	1.62e-05	EDAR	ectodysplasin A receptor
ENSG00000149150	79.0829	2.4252	0.320233	7.57324	3.64e-14	2.75e-12	SLC43A1	solute carrier family 43 member 1
ENSG00000256083	9.20827	2.40598	0.841099	2.86052	0.00422941	0.0237276	NA	NA
ENSG00000237222	7.29997	2.40596	0.925806	2.59878	0.00935571	0.044786	LINC01968	long intergenic non-protein coding RNA 1968
ENSG00000241634	14.3279	2.40029	0.674461	3.55884	0.000372503	0.00309359	NA	NA
ENSG00000201458	10.1503	2.39545	0.902942	2.65294	0.00797938	0.0394733	NA	NA
ENSG00000248774	14.5162	2.38216	0.791389	3.0101	0.00261164	0.0159938	NA	NA
ENSG00000142319	119.215	2.37985	0.596383	3.99047	6.59e-05	0.000696225	SLC6A3	solute carrier family 6 member 3
ENSG00000058404	122.136	2.37328	0.555151	4.27502	1.91e-05	0.000232935	CAMK2B	calcium/calmodulin dependent protein kinase II beta
ENSG00000129195	406.293	2.37072	0.222866	10.6374	2e-26	7.7e-24	PIMREG	PICALM interacting mitotic regulator
ENSG00000140451	230.847	2.35375	0.268875	8.75405	2.06e-18	3.46e-16	PIF1	PIF1 5'-to-3' DNA helicase
ENSG00000211772	95.3498	2.35134	0.492072	4.77846	1.77e-06	2.82e-05	NA	NA
ENSG00000130600	45.7518	2.34471	0.7116	3.29499	0.000984252	0.00707125	H19	H19 imprinted maternally expressed transcript
ENSG00000241749	16.6882	2.34417	0.648872	3.61269	0.000303033	0.00259967	RPSAP52	ribosomal protein SA pseudogene 52
ENSG00000149948	287.657	2.33909	0.267548	8.74268	2.28e-18	3.74e-16	HMGA2	high mobility group AT-hook 2
ENSG00000167754	65.5511	2.33748	0.61391	3.80752	0.000140366	0.00134445	KLK5	kallikrein related peptidase 5
ENSG00000280202	28.1845	2.30689	0.628177	3.67236	0.000240316	0.00213535	NA	NA
ENSG00000117724	3119.07	2.29804	0.299041	7.68468	1.53e-14	1.25e-12	CENPF	centromere protein F
ENSG00000249650	10.0671	2.29297	0.777097	2.95068	0.00317071	0.0186662	NA	NA
ENSG00000135144	83.7831	2.27539	0.435451	5.22536	1.74e-07	3.58e-06	DTX1	deltex E3 ubiquitin ligase 1
ENSG00000066279	1841.56	2.27296	0.297394	7.64291	2.12e-14	1.7e-12	ASPM	abnormal spindle microtubule assembly
ENSG00000102385	7.87904	2.26819	0.868733	2.61092	0.00903003	0.0435345	DRP2	dystrophin related protein 2
ENSG00000118193	611.55	2.251	0.270088	8.33433	7.79e-17	9.63e-15	KIF14	kinesin family member 14
ENSG00000249084	11.9411	2.2422	0.726971	3.0843	0.0020403	0.0129966	NA	NA
ENSG00000126010	20.3553	2.24161	0.700259	3.20111	0.00136898	0.00931183	GRPR	gastrin releasing peptide receptor
ENSG00000140807	218.136	2.24057	0.40495	5.53295	3.15e-08	7.68e-07	NKD1	NKD inhibitor of WNT signaling pathway 1
ENSG00000116299	15.2928	2.23677	0.858768	2.60463	0.00919736	0.0441983	KIAA1324	KIAA1324
ENSG00000058335	37.3075	2.23125	0.478284	4.6651	3.08e-06	4.59e-05	RASGRF1	Ras protein specific guanine nucleotide releasing factor 1
ENSG00000145808	22.9069	2.22686	0.739711	3.01045	0.00260863	0.0159797	ADAMTS19	ADAM metallopeptidase with thrombospondin type 1 motif 19
ENSG00000203852	69.4159	2.2241	0.470237	4.72975	2.25e-06	3.48e-05	H3C15	H3 clustered histone 15
ENSG00000228705	127.214	2.22338	0.484518	4.58885	4.46e-06	6.4e-05	LINC00659	long intergenic non-protein coding RNA 659
ENSG00000154856	16.4183	2.21841	0.798263	2.77905	0.00545188	0.0291981	APCDD1	APC down-regulated 1
ENSG00000142945	656.314	2.21781	0.262613	8.44517	3.04e-17	4.02e-15	KIF2C	kinesin family member 2C
ENSG00000162849	184.219	2.21674	0.487396	4.54813	5.41e-06	7.6e-05	KIF26B	kinesin family member 26B
ENSG00000158402	170.331	2.21465	0.279154	7.93345	2.13e-15	2.02e-13	CDC25C	cell division cycle 25C
ENSG00000275896	1844.46	2.21346	0.435764	5.0795	3.78e-07	7.23e-06	PRSS2	serine protease 2
ENSG00000215182	4618.42	2.21231	0.70204	3.15126	0.00162565	0.0107504	MUC5AC	mucin 5AC, oligomeric mucus/gel-forming
ENSG00000163630	949.231	2.21098	0.356753	6.19752	5.74e-10	1.95e-08	SYNPR	synaptoporin
ENSG00000271709	9.88115	2.20707	0.8021	2.75161	0.00593032	0.0312589	NA	NA
ENSG00000261857	11.31	2.20429	0.757875	2.90851	0.00363152	0.0208843	MIA	MIA SH3 domain containing
ENSG00000170961	49.6139	2.19819	0.612136	3.59101	0.000329404	0.0027853	HAS2	hyaluronan synthase 2
ENSG00000180340	9.48157	2.18655	0.856949	2.55155	0.0107244	0.0499376	FZD2	frizzled class receptor 2
ENSG00000286522	4467.57	2.18578	0.229928	9.50638	1.97e-21	4.51e-19	H3C2	H3 clustered histone 2
ENSG00000188610	53.5213	2.18479	0.429883	5.08229	3.73e-07	7.14e-06	FAM72B	family with sequence similarity 72 member B
ENSG00000267868	16.8631	2.1817	0.596892	3.6551	0.000257082	0.00226363	NA	NA
ENSG00000260807	171.212	2.17979	0.412425	5.28531	1.25e-07	2.66e-06	LMF1	lipase maturation factor 1
ENSG00000204869	231.131	2.17378	0.367481	5.91535	3.31e-09	9.66e-08	IGFL4	IGF like family member 4
ENSG00000257803	18.8813	2.16355	0.607779	3.55976	0.000371192	0.00308385	NA	NA
ENSG00000267500	13.5431	2.16191	0.668838	3.23233	0.00122785	0.00848084	NA	NA
ENSG00000228956	54.1254	2.16155	0.669759	3.22736	0.0012494	0.00860576	NA	NA
ENSG00000126787	917.573	2.1552	0.286816	7.51425	5.72e-14	4.17e-12	DLGAP5	DLG associated protein 5
ENSG00000005513	351.157	2.15377	0.300166	7.17527	7.22e-13	4.3e-11	SOX8	SRY-box transcription factor 8
ENSG00000178878	179.62	2.14779	0.378927	5.66807	1.44e-08	3.75e-07	APOLD1	apolipoprotein L domain containing 1
ENSG00000143228	278.989	2.14209	0.288243	7.43154	1.07e-13	7.43e-12	NUF2	NUF2 component of NDC80 kinetochore complex
ENSG00000174171	113.026	2.13576	0.424995	5.02539	5.02e-07	9.29e-06	LOC105370792	uncharacterized LOC105370792
ENSG00000259974	27.1299	2.13368	0.551874	3.86624	0.000110524	0.00109182	LINC00261	long intergenic non-protein coding RNA 261
ENSG00000068489	450.046	2.13102	0.297909	7.15325	8.47e-13	5.01e-11	PRR11	proline rich 11
ENSG00000258088	30.1694	2.12304	0.542904	3.91052	9.21e-05	0.000935833	NA	NA
ENSG00000178999	545.946	2.12249	0.235265	9.0217	1.85e-19	3.48e-17	AURKB	aurora kinase B
ENSG00000157456	727.749	2.11771	0.249297	8.49474	1.98e-17	2.72e-15	CCNB2	cyclin B2
ENSG00000121621	328.335	2.11177	0.263749	8.00676	1.18e-15	1.17e-13	KIF18A	kinesin family member 18A
ENSG00000135451	283.913	2.10267	0.276728	7.59833	3e-14	2.3e-12	TROAP	trophinin associated protein
ENSG00000131747	4852.59	2.10141	0.25581	8.21474	2.13e-16	2.39e-14	TOP2A	DNA topoisomerase II alpha
ENSG00000169297	24.0569	2.09739	0.738107	2.84158	0.00448903	0.0248816	NR0B1	nuclear receptor subfamily 0 group B member 1
ENSG00000117650	478.623	2.09253	0.268147	7.8037	6.01e-15	5.23e-13	NEK2	NIMA related kinase 2
ENSG00000112984	741.259	2.09169	0.211591	9.88552	4.81e-23	1.22e-20	KIF20A	kinesin family member 20A
ENSG00000197903	3630	2.09108	0.248145	8.42685	3.55e-17	4.64e-15	H2BC12	H2B clustered histone 12
ENSG00000183914	149.082	2.08565	0.280501	7.43543	1.04e-13	7.28e-12	DNAH2	dynein axonemal heavy chain 2
ENSG00000183386	81.3552	2.08043	0.415088	5.01201	5.39e-07	9.89e-06	FHL3	four and a half LIM domains 3
ENSG00000156535	1798.7	2.07382	0.273856	7.57266	3.66e-14	2.75e-12	CD109	CD109 molecule
ENSG00000087495	66.6062	2.07013	0.391418	5.28879	1.23e-07	2.62e-06	PHACTR3	phosphatase and actin regulator 3
ENSG00000276368	1852.48	2.06672	0.2118	9.75792	1.71e-22	4.19e-20	H2AC14	H2A clustered histone 14
ENSG00000138180	898.243	2.0653	0.273606	7.54846	4.4e-14	3.26e-12	CEP55	centrosomal protein 55
ENSG00000132563	49.0692	2.06198	0.380737	5.41576	6.1e-08	1.4e-06	REEP2	receptor accessory protein 2
ENSG00000182580	898.407	2.05671	0.19959	10.3047	6.71e-25	2.11e-22	EPHB3	EPH receptor B3
ENSG00000286472	11.6273	2.05662	0.766948	2.68156	0.00732791	0.0368372	NA	NA
ENSG00000186710	36.9217	2.03577	0.564917	3.60366	0.000313763	0.00267326	CFAP73	cilia and flagella associated protein 73
ENSG00000274641	1399.92	2.03042	0.246203	8.24695	1.62e-16	1.88e-14	H2BC17	H2B clustered histone 17
ENSG00000142632	315.159	2.02588	0.252023	8.0385	9.09e-16	9.29e-14	ARHGEF19	Rho guanine nucleotide exchange factor 19
ENSG00000171102	11.1788	2.02526	0.758247	2.67097	0.0075632	0.0378076	OBP2B	odorant binding protein 2B
ENSG00000197191	218.599	2.02345	0.411641	4.91557	8.85e-07	1.54e-05	CYSRT1	cysteine rich tail 1
ENSG00000104998	78.9881	2.02238	0.391197	5.16973	2.34e-07	4.72e-06	IL27RA	interleukin 27 receptor subunit alpha
ENSG00000168263	12.8292	2.01985	0.741144	2.72531	0.00642406	0.0332656	KCNV2	potassium voltage-gated channel modifier subfamily V member 2
ENSG00000175063	666.624	2.0196	0.240563	8.39533	4.65e-17	6.01e-15	UBE2C	ubiquitin conjugating enzyme E2 C
ENSG00000260328	61.8664	2.01924	0.532078	3.79501	0.000147639	0.0014021	NA	NA
ENSG00000158966	108.666	2.01776	0.378495	5.331	9.77e-08	2.14e-06	CACHD1	cache domain containing 1
ENSG00000178538	48.6679	2.01665	0.727856	2.77067	0.00559407	0.0297884	CA8	carbonic anhydrase 8
ENSG00000237361	173.32	2.01573	0.298947	6.74275	1.55e-11	7.36e-10	TUSC8	tumor suppressor candidate 8
ENSG00000115163	198.112	2.01089	0.27458	7.32351	2.42e-13	1.57e-11	CENPA	centromere protein A
ENSG00000117399	1115.75	2.00974	0.218231	9.20926	3.28e-20	6.68e-18	CDC20	cell division cycle 20
ENSG00000163808	582.296	2.00875	0.234019	8.58369	9.19e-18	1.35e-15	KIF15	kinesin family member 15
ENSG00000183145	20.7819	2.00584	0.591185	3.39291	0.000691546	0.00523398	RIPPLY3	ripply transcriptional repressor 3
ENSG00000198732	888.431	2.00569	0.232848	8.61372	7.07e-18	1.07e-15	SMOC1	SPARC related modular calcium binding 1
ENSG00000161888	467.926	2.00386	0.239484	8.36744	5.89e-17	7.48e-15	SPC24	SPC24 component of NDC80 kinetochore complex
ENSG00000273213	19.5762	2.00269	0.702696	2.85001	0.00437172	0.0243703	H3-2	H3.2 histone (putative)
ENSG00000132182	1537.19	2.00061	0.275526	7.26104	3.84e-13	2.42e-11	NUP210	nucleoporin 210
ENSG00000090889	523.649	1.99909	0.229842	8.69765	3.39e-18	5.41e-16	KIF4A	kinesin family member 4A
ENSG00000134222	288.341	1.9989	0.216342	9.23955	2.48e-20	5.13e-18	PSRC1	proline and serine rich coiled-coil 1
ENSG00000172461	1250.42	1.99773	0.255031	7.83328	4.75e-15	4.25e-13	FUT9	fucosyltransferase 9
ENSG00000111199	65.3802	1.99669	0.640505	3.11736	0.00182477	0.0118157	TRPV4	transient receptor potential cation channel subfamily V member 4
ENSG00000141622	156.19	1.99204	0.260823	7.63749	2.21e-14	1.76e-12	RNF165	ring finger protein 165
ENSG00000164611	653.634	1.99095	0.240149	8.29048	1.13e-16	1.35e-14	PTTG1	PTTG1 regulator of sister chromatid separation, securin
ENSG00000203811	88.7785	1.98677	0.318243	6.24292	4.29e-10	1.5e-08	H3C14	H3 clustered histone 14
ENSG00000184357	6704.67	1.98497	0.248647	7.98307	1.43e-15	1.41e-13	H1-5	H1.5 linker histone, cluster member
ENSG00000100206	44.4263	1.98197	0.38334	5.17026	2.34e-07	4.71e-06	DMC1	DNA meiotic recombinase 1
ENSG00000196747	3206.03	1.97951	0.245738	8.05535	7.92e-16	8.23e-14	H2AC13	H2A clustered histone 13
ENSG00000160318	23.6939	1.97526	0.659199	2.99645	0.00273142	0.016573	CLDND2	claudin domain containing 2
ENSG00000172137	935.349	1.97487	0.405163	4.87427	1.09e-06	1.85e-05	CALB2	calbindin 2
ENSG00000253414	13.4127	1.97458	0.678317	2.91099	0.00360283	0.0207406	LINC01605	long intergenic non-protein coding RNA 1605
ENSG00000154252	18.3611	1.96872	0.65536	3.00403	0.00266433	0.0162409	GAL3ST2	galactose-3-O-sulfotransferase 2
ENSG00000286259	15.1762	1.96842	0.66849	2.94458	0.00323393	0.0189735	NA	NA
ENSG00000134057	1751.18	1.96736	0.203796	9.65359	4.75e-22	1.14e-19	CCNB1	cyclin B1
ENSG00000259649	45.6706	1.96539	0.40356	4.87014	1.12e-06	1.88e-05	NA	NA
ENSG00000165376	3822.05	1.96457	0.329642	5.95972	2.53e-09	7.54e-08	CLDN2	claudin 2
ENSG00000125864	183.903	1.96404	0.321021	6.11809	9.47e-10	3.06e-08	BFSP1	beaded filament structural protein 1
ENSG00000089685	923.67	1.96297	0.241907	8.11457	4.88e-16	5.22e-14	BIRC5	baculoviral IAP repeat containing 5
ENSG00000112742	616.438	1.95762	0.315441	6.20598	5.44e-10	1.86e-08	TTK	TTK protein kinase
ENSG00000107719	2076.13	1.9565	0.245218	7.9786	1.48e-15	1.44e-13	PALD1	phosphatase domain containing paladin 1
ENSG00000137807	796.303	1.95506	0.26269	7.44246	9.88e-14	6.93e-12	KIF23	kinesin family member 23
ENSG00000157193	1159.54	1.95368	0.215475	9.06688	1.22e-19	2.34e-17	LRP8	LDL receptor related protein 8
ENSG00000198756	157.374	1.95192	0.437684	4.45966	8.21e-06	0.000110458	COLGALT2	collagen beta(1-O)galactosyltransferase 2
ENSG00000101447	573.262	1.95	0.228078	8.54973	1.23e-17	1.76e-15	FAM83D	family with sequence similarity 83 member D
ENSG00000265415	58.7514	1.94702	0.393924	4.94264	7.71e-07	1.37e-05	NA	NA
ENSG00000272143	16.6319	1.947	0.744721	2.6144	0.00893834	0.043139	FGF14-AS2	FGF14 antisense RNA 2
ENSG00000144354	1284.6	1.94279	0.281982	6.88975	5.59e-12	2.86e-10	CDCA7	cell division cycle associated 7
ENSG00000274290	1241.66	1.94193	0.217818	8.91538	4.86e-19	8.56e-17	H2BC6	H2B clustered histone 6
ENSG00000060709	34.868	1.9419	0.658373	2.94955	0.00318238	0.0187251	RIMBP2	RIMS binding protein 2
ENSG00000156970	665.112	1.93585	0.275261	7.03278	2.02e-12	1.12e-10	BUB1B	BUB1 mitotic checkpoint serine/threonine kinase B
ENSG00000187951	140.353	1.93413	0.277367	6.97317	3.1e-12	1.67e-10	LOC100288637	OTU deubiquitinase 7A pseudogene
ENSG00000278175	39.2652	1.93377	0.457965	4.22253	2.42e-05	0.000286173	GLIDR	glioblastoma down-regulated RNA
ENSG00000117632	2031.9	1.93131	0.265002	7.28791	3.15e-13	2.02e-11	STMN1	stathmin 1
ENSG00000138795	51.2141	1.92968	0.432773	4.45888	8.24e-06	0.00011067	LEF1	lymphoid enhancer binding factor 1
ENSG00000278588	1422.81	1.92603	0.209365	9.19936	3.6e-20	7.26e-18	H2BC10	H2B clustered histone 10
ENSG00000138160	1218.85	1.9257	0.221686	8.68662	3.73e-18	5.92e-16	KIF11	kinesin family member 11
ENSG00000286340	11.3312	1.92542	0.723926	2.65969	0.00782124	0.0388543	NA	NA
ENSG00000198826	639.96	1.9254	0.24864	7.74373	9.65e-15	8.15e-13	ARHGAP11A	Rho GTPase activating protein 11A
ENSG00000133019	823.911	1.92014	0.291182	6.59429	4.27e-11	1.84e-09	CHRM3	cholinergic receptor muscarinic 3
ENSG00000183150	14.5715	1.91664	0.703926	2.72278	0.00647346	0.0334363	GPR19	G protein-coupled receptor 19
ENSG00000085840	298.171	1.91498	0.270645	7.07561	1.49e-12	8.4e-11	ORC1	origin recognition complex subunit 1
ENSG00000185130	1242.29	1.91215	0.2598	7.36006	1.84e-13	1.22e-11	H2BC13	H2B clustered histone 13
ENSG00000122966	1089.16	1.9065	0.250711	7.60439	2.86e-14	2.21e-12	CIT	citron rho-interacting serine/threonine kinase
ENSG00000207547	15.1828	1.90647	0.682167	2.79473	0.00519425	0.0280806	MIR25	microRNA 25
ENSG00000072571	712.419	1.90523	0.306249	6.22118	4.93e-10	1.71e-08	HMMR	hyaluronan mediated motility receptor
ENSG00000145386	1096.95	1.90504	0.265412	7.17766	7.09e-13	4.24e-11	CCNA2	cyclin A2
ENSG00000113368	2024.1	1.90443	0.267766	7.1123	1.14e-12	6.6e-11	LMNB1	lamin B1
ENSG00000111206	586.275	1.90327	0.225241	8.4499	2.92e-17	3.88e-15	FOXM1	forkhead box M1
ENSG00000287080	3454.92	1.89938	0.218748	8.68298	3.86e-18	6.06e-16	H3C3	H3 clustered histone 3
ENSG00000223345	26.9328	1.89529	0.541781	3.49825	0.00046832	0.0037622	NA	NA
ENSG00000287828	119.319	1.89366	0.359382	5.26922	1.37e-07	2.88e-06	NA	NA
ENSG00000135333	141.827	1.8936	0.510466	3.70955	0.000207627	0.00188304	EPHA7	EPH receptor A7
ENSG00000080986	450.7	1.89325	0.246029	7.69524	1.41e-14	1.16e-12	NDC80	NDC80 kinetochore complex component
ENSG00000184588	46.9994	1.88881	0.679465	2.77986	0.00543831	0.0291324	PDE4B	phosphodiesterase 4B
ENSG00000196550	35.5115	1.88549	0.492706	3.8268	0.00012982	0.00125526	FAM72A	family with sequence similarity 72 member A
ENSG00000119283	21.8932	1.88186	0.52597	3.57788	0.000346387	0.00291129	TRIM67	tripartite motif containing 67
ENSG00000153044	367.075	1.88019	0.268892	6.99235	2.7e-12	1.46e-10	CENPH	centromere protein H
ENSG00000088325	1587.56	1.87664	0.255539	7.34386	2.08e-13	1.36e-11	TPX2	TPX2 microtubule nucleation factor
ENSG00000024526	635.744	1.87607	0.279525	6.71163	1.92e-11	8.91e-10	DEPDC1	DEP domain containing 1
ENSG00000169679	1022.35	1.87397	0.267028	7.01787	2.25e-12	1.24e-10	BUB1	BUB1 mitotic checkpoint serine/threonine kinase
ENSG00000228801	116.107	1.87276	0.26557	7.05186	1.77e-12	9.79e-11	LOC102724330	uncharacterized LOC102724330
ENSG00000250802	30.5232	1.87148	0.563838	3.31918	0.000902815	0.00658131	ZBED3-AS1	ZBED3 antisense RNA 1
ENSG00000174721	26.6652	1.86936	0.493473	3.78818	0.000151754	0.0014363	FGFBP3	fibroblast growth factor binding protein 3
ENSG00000203814	3871.15	1.86314	0.227988	8.17211	3.03e-16	3.32e-14	H2BC18	H2B clustered histone 18
ENSG00000118513	873.45	1.86305	0.310473	6.00067	1.97e-09	6e-08	MYB	MYB proto-oncogene, transcription factor
ENSG00000242265	2924.51	1.86274	0.19602	9.50284	2.04e-21	4.61e-19	PEG10	paternally expressed 10
ENSG00000196890	590.304	1.8618	0.199462	9.3341	1.02e-20	2.19e-18	H2BU1	H2B.U histone 1
ENSG00000138346	416.502	1.86051	0.243973	7.62589	2.42e-14	1.92e-12	DNA2	DNA replication helicase/nuclease 2
ENSG00000080854	371.121	1.85937	0.47007	3.95551	7.64e-05	0.000788559	IGSF9B	immunoglobulin superfamily member 9B
ENSG00000197299	323.159	1.85928	0.336581	5.52401	3.31e-08	8.03e-07	BLM	BLM RecQ like helicase
ENSG00000148773	5782.7	1.8503	0.235776	7.84773	4.24e-15	3.85e-13	MKI67	marker of proliferation Ki-67
ENSG00000233559	163.504	1.85006	0.289653	6.38716	1.69e-10	6.36e-09	NA	NA
ENSG00000232762	40.3046	1.8471	0.540875	3.41502	0.000637776	0.00489158	NA	NA
ENSG00000123485	775.526	1.84461	0.256217	7.1994	6.05e-13	3.68e-11	HJURP	Holliday junction recognition protein
ENSG00000278637	919.311	1.84307	0.243041	7.58337	3.37e-14	2.57e-12	H4C1	H4 clustered histone 1
ENSG00000079616	841.458	1.84097	0.204287	9.01168	2.03e-19	3.75e-17	KIF22	kinesin family member 22
ENSG00000124664	181.155	1.8404	0.536603	3.42972	0.000604201	0.00468387	SPDEF	SAM pointed domain containing ETS transcription factor
ENSG00000277775	2706.55	1.84038	0.255142	7.21314	5.47e-13	3.35e-11	H3C7	H3 clustered histone 7
ENSG00000176244	82.8299	1.84004	0.336405	5.46972	4.51e-08	1.06e-06	ACBD7	acyl-CoA binding domain containing 7
ENSG00000204776	26.1057	1.83993	0.541706	3.39654	0.00068243	0.00517901	NA	NA
ENSG00000163507	441.365	1.83966	0.24882	7.39351	1.43e-13	9.6e-12	CIP2A	cell proliferation regulating inhibitor of protein phosphatase 2A
ENSG00000279631	85.5007	1.83752	0.351407	5.22905	1.7e-07	3.52e-06	NA	NA
ENSG00000275713	2583.49	1.8346	0.213598	8.58906	8.77e-18	1.31e-15	H2BC9	H2B clustered histone 9
ENSG00000177602	134.318	1.8343	0.263188	6.96954	3.18e-12	1.71e-10	HASPIN	histone H3 associated protein kinase
ENSG00000164104	1976.29	1.834	0.215482	8.51118	1.72e-17	2.38e-15	HMGB2	high mobility group box 2
ENSG00000168078	433.004	1.82987	0.302716	6.04486	1.5e-09	4.68e-08	PBK	PDZ binding kinase
ENSG00000273983	2433.73	1.82582	0.277508	6.57932	4.73e-11	2.02e-09	H3C8	H3 clustered histone 8
ENSG00000215784	24.8303	1.82557	0.526483	3.46749	0.000525349	0.00415321	FAM72D	family with sequence similarity 72 member D
ENSG00000233654	56.3334	1.82547	0.410857	4.44308	8.87e-06	0.000118264	LOC105376748	uncharacterized LOC105376748
ENSG00000276410	734.328	1.82434	0.298128	6.11934	9.4e-10	3.04e-08	H2BC3	H2B clustered histone 3
ENSG00000142449	21.2448	1.81844	0.518424	3.50763	0.000452123	0.00365594	FBN3	fibrillin 3
ENSG00000138316	221.422	1.81189	0.451545	4.01265	6e-05	0.000640952	ADAMTS14	ADAM metallopeptidase with thrombospondin type 1 motif 14
ENSG00000137404	155.594	1.81141	0.242349	7.47439	7.76e-14	5.54e-12	NRM	nurim
ENSG00000272711	27.0922	1.80889	0.480543	3.76425	0.000167047	0.00155927	NA	NA
ENSG00000198569	68.5299	1.80871	0.608677	2.97155	0.00296303	0.0176625	SLC34A3	solute carrier family 34 member 3
ENSG00000165124	30.412	1.80867	0.588059	3.07567	0.00210029	0.0133336	SVEP1	sushi, von Willebrand factor type A, EGF and pentraxin domain containing 1
ENSG00000197153	1303.65	1.80701	0.217373	8.31295	9.34e-17	1.13e-14	H3C12	H3 clustered histone 12
ENSG00000109805	771.922	1.80591	0.229476	7.86972	3.55e-15	3.26e-13	NCAPG	non-SMC condensin I complex subunit G
ENSG00000109674	211.065	1.80359	0.243115	7.41868	1.18e-13	8.14e-12	NEIL3	nei like DNA glycosylase 3
ENSG00000094755	46.551	1.8034	0.447215	4.03252	5.52e-05	0.000596788	GABRP	gamma-aminobutyric acid type A receptor pi subunit
ENSG00000254838	19.5972	1.80243	0.562458	3.20456	0.00135271	0.00920952	GVINP1	GTPase, very large interferon inducible pseudogene 1
ENSG00000169604	45.3097	1.80063	0.498386	3.61292	0.000302769	0.00259908	ANTXR1	ANTXR cell adhesion molecule 1
ENSG00000196584	279.903	1.79813	0.341873	5.25964	1.44e-07	3.03e-06	XRCC2	X-ray repair cross complementing 2
ENSG00000260260	278.164	1.79626	0.340708	5.27213	1.35e-07	2.85e-06	SNHG19	small nucleolar RNA host gene 19
ENSG00000130038	218.366	1.7959	0.313074	5.73634	9.67e-09	2.6e-07	CRACR2A	calcium release activated channel regulator 2A
ENSG00000230587	66.8205	1.79586	0.557734	3.21993	0.00128224	0.00880449	NA	NA
ENSG00000121152	559.12	1.79487	0.26163	6.86034	6.87e-12	3.43e-10	NCAPH	non-SMC condensin I complex subunit H
ENSG00000073111	1237.38	1.79258	0.193779	9.25064	2.23e-20	4.66e-18	MCM2	minichromosome maintenance complex component 2
ENSG00000116962	68.702	1.79227	0.479945	3.73433	0.000188219	0.00173089	NID1	nidogen 1
ENSG00000237162	11.4811	1.79158	0.700111	2.55899	0.0104977	0.0491275	NA	NA
ENSG00000116254	18.4365	1.79096	0.602722	2.97146	0.00296389	0.0176625	CHD5	chromodomain helicase DNA binding protein 5
ENSG00000127423	94.4049	1.79078	0.338656	5.28792	1.24e-07	2.63e-06	AUNIP	aurora kinase A and ninein interacting protein
ENSG00000102879	461.803	1.79046	0.250965	7.1343	9.73e-13	5.69e-11	CORO1A	coronin 1A
ENSG00000138778	852.97	1.79035	0.312832	5.72304	1.05e-08	2.79e-07	CENPE	centromere protein E
ENSG00000237594	33.8646	1.78971	0.469899	3.80871	0.000139693	0.0013399	LOC150051	uncharacterized LOC150051
ENSG00000248323	143.554	1.78058	0.446231	3.99027	6.6e-05	0.000696244	LUCAT1	lung cancer associated transcript 1
ENSG00000006468	199.379	1.77924	0.353342	5.03548	4.77e-07	8.88e-06	ETV1	ETS variant transcription factor 1
ENSG00000202337	17.2444	1.77915	0.613436	2.90031	0.00372796	0.0213729	RNU6-8	RNA, U6 small nuclear 8
ENSG00000180596	3185.35	1.77904	0.226831	7.84303	4.4e-15	3.98e-13	H2BC4	H2B clustered histone 4
ENSG00000101224	998.417	1.77636	0.232468	7.64131	2.15e-14	1.71e-12	CDC25B	cell division cycle 25B
ENSG00000273703	351.894	1.7753	0.498149	3.56379	0.000365533	0.00304929	H2BC14	H2B clustered histone 14
ENSG00000224004	29.0014	1.77021	0.634496	2.78994	0.0052717	0.0284374	NA	NA
ENSG00000215604	12.6639	1.76756	0.664805	2.65876	0.00784282	0.0389295	NA	NA
ENSG00000258414	14.8812	1.76692	0.629072	2.80878	0.00497301	0.0270875	NA	NA
ENSG00000259488	14.394	1.76365	0.668328	2.63889	0.00831769	0.0407146	NA	NA
ENSG00000277075	3189.67	1.7609	0.242627	7.25764	3.94e-13	2.46e-11	H2AC8	H2A clustered histone 8
ENSG00000003989	212.957	1.7595	0.269058	6.53948	6.17e-11	2.54e-09	SLC7A2	solute carrier family 7 member 2
ENSG00000266088	13.3046	1.75932	0.649916	2.707	0.00678943	0.0347314	NA	NA
ENSG00000227039	35.9038	1.75896	0.680228	2.58583	0.00971444	0.046089	ITGB2-AS1	ITGB2 antisense RNA 1
ENSG00000071539	456.773	1.75834	0.252631	6.96011	3.4e-12	1.81e-10	TRIP13	thyroid hormone receptor interactor 13
ENSG00000127564	383.368	1.75806	0.251328	6.9951	2.65e-12	1.44e-10	PKMYT1	protein kinase, membrane associated tyrosine/threonine 1
ENSG00000160298	287.831	1.75476	0.213286	8.22726	1.92e-16	2.16e-14	C21orf58	chromosome 21 open reading frame 58
ENSG00000233355	181.31	1.75128	0.367757	4.76205	1.92e-06	3.02e-05	CHRM3-AS2	CHRM3 antisense RNA 2
ENSG00000104147	25.3095	1.74734	0.519019	3.36661	0.000760972	0.00569774	OIP5	Opa interacting protein 5
ENSG00000121743	208.774	1.74706	0.223286	7.82433	5.1e-15	4.51e-13	GJA3	gap junction protein alpha 3
ENSG00000278828	3130.62	1.74653	0.251746	6.93764	3.99e-12	2.08e-10	H3C10	H3 clustered histone 10
ENSG00000286169	166.539	1.74542	0.316716	5.511	3.57e-08	8.58e-07	AHRR	aryl-hydrocarbon receptor repressor
ENSG00000229891	150.828	1.74348	0.263984	6.60449	3.99e-11	1.72e-09	LINC01315	long intergenic non-protein coding RNA 1315
ENSG00000076382	641.688	1.74334	0.222607	7.83147	4.82e-15	4.3e-13	SPAG5	sperm associated antigen 5
ENSG00000183856	1446.85	1.74125	0.321571	5.41481	6.14e-08	1.4e-06	IQGAP3	IQ motif containing GTPase activating protein 3
ENSG00000277224	1259.88	1.74042	0.256666	6.78085	1.19e-11	5.76e-10	H2BC7	H2B clustered histone 7
ENSG00000111247	261.414	1.73988	0.280162	6.21028	5.29e-10	1.82e-08	RAD51AP1	RAD51 associated protein 1
ENSG00000063438	29.0851	1.73922	0.451248	3.85426	0.000116081	0.00113817	NA	NA
ENSG00000120738	1125.86	1.73662	0.382186	4.54391	5.52e-06	7.73e-05	EGR1	early growth response 1
ENSG00000274997	2112.48	1.73254	0.224521	7.7166	1.19e-14	9.9e-13	H2AC12	H2A clustered histone 12
ENSG00000121211	106.092	1.73121	0.366	4.73009	2.24e-06	3.48e-05	MND1	meiotic nuclear divisions 1
ENSG00000237649	747.483	1.72759	0.228826	7.54981	4.36e-14	3.24e-12	KIFC1	kinesin family member C1
ENSG00000166851	671.641	1.72548	0.238425	7.23699	4.59e-13	2.84e-11	PLK1	polo like kinase 1
ENSG00000112655	3368.38	1.72329	0.20936	8.23125	1.85e-16	2.1e-14	PTK7	protein tyrosine kinase 7 (inactive)
ENSG00000087250	89.5624	1.72128	0.444882	3.86907	0.000109251	0.00108307	MT3	metallothionein 3
ENSG00000226380	241.194	1.72031	0.313328	5.49047	4.01e-08	9.53e-07	NA	NA
ENSG00000124635	1827.09	1.71838	0.222433	7.7254	1.12e-14	9.27e-13	H2BC11	H2B clustered histone 11
ENSG00000276903	1236.16	1.71746	0.217523	7.8955	2.89e-15	2.71e-13	H2AC16	H2A clustered histone 16
ENSG00000129810	128.714	1.71688	0.449661	3.81816	0.000134448	0.00129442	SGO1	shugoshin 1
ENSG00000205208	261.537	1.71505	0.259116	6.61886	3.62e-11	1.57e-09	C4orf46	chromosome 4 open reading frame 46
ENSG00000220785	145.229	1.71441	0.307659	5.57243	2.51e-08	6.26e-07	NA	NA
ENSG00000278023	42.4868	1.7113	0.446658	3.83134	0.000127445	0.00123551	RDM1	RAD52 motif containing 1
ENSG00000135476	511.914	1.71012	0.248731	6.87538	6.18e-12	3.13e-10	ESPL1	extra spindle pole bodies like 1, separase
ENSG00000172986	92.0429	1.70442	0.572281	2.9783	0.00289853	0.0173906	GXYLT2	glucoside xylosyltransferase 2
ENSG00000142731	424.216	1.70132	0.261084	6.51639	7.2e-11	2.92e-09	PLK4	polo like kinase 4
ENSG00000165821	79.787	1.7011	0.395901	4.29678	1.73e-05	0.000213544	SALL2	spalt like transcription factor 2
ENSG00000111665	334.576	1.69913	0.282883	6.00646	1.9e-09	5.8e-08	CDCA3	cell division cycle associated 3
ENSG00000154839	226.23	1.6973	0.26706	6.35549	2.08e-10	7.68e-09	SKA1	spindle and kinetochore associated complex subunit 1
ENSG00000161800	1238.6	1.69692	0.216628	7.83333	4.75e-15	4.25e-13	RACGAP1	Rac GTPase activating protein 1
ENSG00000276043	968.507	1.69549	0.229273	7.39506	1.41e-13	9.52e-12	UHRF1	ubiquitin like with PHD and ring finger domains 1
ENSG00000035499	368.771	1.69518	0.250675	6.76247	1.36e-11	6.51e-10	DEPDC1B	DEP domain containing 1B
ENSG00000143147	137.77	1.69451	0.50513	3.3546	0.000794812	0.0059194	GPR161	G protein-coupled receptor 161
ENSG00000259877	35.1772	1.68996	0.451382	3.74398	0.00018113	0.00167395	NA	NA
ENSG00000184661	683.024	1.68628	0.25864	6.5198	7.04e-11	2.86e-09	CDCA2	cell division cycle associated 2
ENSG00000103196	156.45	1.68511	0.296708	5.67934	1.35e-08	3.54e-07	CRISPLD2	cysteine rich secretory protein LCCL domain containing 2
ENSG00000128408	63.3996	1.68492	0.315682	5.3374	9.43e-08	2.08e-06	RIBC2	RIB43A domain with coiled-coils 2
ENSG00000184270	658.572	1.68455	0.251346	6.70213	2.05e-11	9.41e-10	H2AC21	H2A clustered histone 21
ENSG00000083720	443.943	1.68293	0.2839	5.92789	3.07e-09	9.01e-08	OXCT1	3-oxoacid CoA-transferase 1
ENSG00000143476	506.933	1.68196	0.274844	6.1197	9.38e-10	3.04e-08	DTL	denticleless E3 ubiquitin protein ligase homolog
ENSG00000255690	74.9817	1.68123	0.635646	2.64492	0.00817094	0.0402173	TRIL	TLR4 interactor with leucine rich repeats
ENSG00000233822	1161.41	1.67857	0.256297	6.54932	5.78e-11	2.39e-09	H2BC15	H2B clustered histone 15
ENSG00000075218	388.117	1.67852	0.256678	6.53939	6.18e-11	2.54e-09	GTSE1	G2 and S-phase expressed 1
ENSG00000277639	144.158	1.67434	0.405877	4.12524	3.7e-05	0.000417053	LOC105371267	p53-regulated lncRNA 1
ENSG00000277157	2564.02	1.67404	0.194851	8.59139	8.59e-18	1.29e-15	H4C4	H4 clustered histone 4
ENSG00000167513	550.016	1.6726	0.26637	6.27924	3.4e-10	1.22e-08	CDT1	chromatin licensing and DNA replication factor 1
ENSG00000120318	208.152	1.67069	0.232186	7.19547	6.22e-13	3.76e-11	ARAP3	ArfGAP with RhoGAP domain, ankyrin repeat and PH domain 3
ENSG00000100526	362.667	1.6706	0.272541	6.12973	8.8e-10	2.87e-08	CDKN3	cyclin dependent kinase inhibitor 3
ENSG00000029993	789.506	1.6691	0.230465	7.2423	4.41e-13	2.74e-11	HMGB3	high mobility group box 3
ENSG00000166803	163.888	1.66848	0.249466	6.6882	2.26e-11	1.02e-09	PCLAF	PCNA clamp associated factor
ENSG00000189058	137.854	1.66847	0.566159	2.947	0.0032087	0.0188501	APOD	apolipoprotein D
ENSG00000184083	181.171	1.66431	0.255898	6.5038	7.83e-11	3.15e-09	FAM120C	family with sequence similarity 120C
ENSG00000275714	907.685	1.66139	0.262859	6.32048	2.61e-10	9.53e-09	H3C1	H3 clustered histone 1
ENSG00000100297	1343.11	1.66044	0.269375	6.16404	7.09e-10	2.36e-08	MCM5	minichromosome maintenance complex component 5
ENSG00000145949	31.2646	1.66013	0.521417	3.18389	0.00145311	0.00976819	MYLK4	myosin light chain kinase family member 4
ENSG00000044459	45.9443	1.65856	0.529666	3.13134	0.0017401	0.0113594	CNTLN	centlein
ENSG00000134690	563.598	1.6583	0.266087	6.23219	4.6e-10	1.6e-08	CDCA8	cell division cycle associated 8
ENSG00000165905	308.206	1.65744	0.31583	5.24787	1.54e-07	3.21e-06	LARGE2	LARGE xylosyl- and glucuronyltransferase 2
ENSG00000105011	615.791	1.65608	0.209948	7.88804	3.07e-15	2.85e-13	ASF1B	anti-silencing function 1B histone chaperone
ENSG00000093009	355.531	1.65315	0.260215	6.35302	2.11e-10	7.77e-09	CDC45	cell division cycle 45
ENSG00000126583	58.0381	1.65259	0.39105	4.22603	2.38e-05	0.000282348	PRKCG	protein kinase C gamma
ENSG00000227051	210.926	1.65189	0.216676	7.62379	2.46e-14	1.94e-12	C14orf132	chromosome 14 open reading frame 132
ENSG00000166979	205.265	1.65038	0.444077	3.71644	0.000202052	0.00183694	EVA1C	eva-1 homolog C
ENSG00000285517	247.63	1.64824	0.259392	6.35424	2.09e-10	7.72e-09	NA	NA
ENSG00000051341	736.245	1.64767	0.258368	6.37721	1.8e-10	6.77e-09	POLQ	DNA polymerase theta
ENSG00000186638	295.966	1.64748	0.250943	6.56516	5.2e-11	2.19e-09	KIF24	kinesin family member 24
ENSG00000169607	341.712	1.64528	0.280804	5.85917	4.65e-09	1.32e-07	CKAP2L	cytoskeleton associated protein 2 like
ENSG00000159335	1175.15	1.64164	0.241296	6.80343	1.02e-11	4.98e-10	PTMS	parathymosin
ENSG00000136492	491.693	1.63987	0.253846	6.46011	1.05e-10	4.1e-09	BRIP1	BRCA1 interacting protein C-terminal helicase 1
ENSG00000143867	77.3207	1.63949	0.311015	5.27142	1.35e-07	2.85e-06	OSR1	odd-skipped related transcription factor 1
ENSG00000280721	18.667	1.63735	0.55863	2.931	0.00337871	0.0196732	NA	NA
ENSG00000139289	6520.51	1.63681	0.26045	6.28456	3.29e-10	1.18e-08	PHLDA1	pleckstrin homology like domain family A member 1
ENSG00000147536	181.197	1.63664	0.22205	7.37057	1.7e-13	1.13e-11	GINS4	GINS complex subunit 4
ENSG00000131746	2087.8	1.6337	0.243495	6.70936	1.95e-11	9.03e-10	TNS4	tensin 4
ENSG00000280265	29.6683	1.6335	0.57322	2.8497	0.0043761	0.0243886	NA	NA
ENSG00000140534	490.226	1.63267	0.261401	6.24585	4.21e-10	1.48e-08	TICRR	TOPBP1 interacting checkpoint and replication regulator
ENSG00000212939	18.4492	1.63244	0.60581	2.69465	0.00704636	0.0357189	NA	NA
ENSG00000177640	114.142	1.63201	0.324938	5.02252	5.1e-07	9.4e-06	CASC2	cancer susceptibility 2
ENSG00000073536	411.81	1.63174	0.228979	7.12618	1.03e-12	6.01e-11	NLE1	notchless homolog 1
ENSG00000163535	474.164	1.62986	0.273781	5.95316	2.63e-09	7.83e-08	SGO2	shugoshin 2
ENSG00000095303	29.9143	1.62713	0.56393	2.88535	0.00390982	0.0222388	PTGS1	prostaglandin-endoperoxide synthase 1
ENSG00000005189	97.467	1.627	0.303318	5.36402	8.14e-08	1.83e-06	REXO5	RNA exonuclease 5
ENSG00000144668	26.1311	1.6252	0.487048	3.33684	0.000847376	0.00623407	ITGA9	integrin subunit alpha 9
ENSG00000164379	1871.22	1.62311	0.328139	4.94643	7.56e-07	1.35e-05	FOXQ1	forkhead box Q1
ENSG00000233198	63.2627	1.62068	0.518711	3.12443	0.0017815	0.011579	RNF224	ring finger protein 224
ENSG00000100162	322.962	1.62056	0.277783	5.8339	5.41e-09	1.52e-07	CENPM	centromere protein M
ENSG00000175886	43.8674	1.62007	0.44039	3.67873	0.000234403	0.00209195	NA	NA
ENSG00000162746	26.4072	1.61789	0.48966	3.3041	0.000952817	0.00690083	FCRLB	Fc receptor like B
ENSG00000158050	34.4278	1.61239	0.437374	3.68653	0.000227334	0.00203535	DUSP2	dual specificity phosphatase 2
ENSG00000139734	415.086	1.61199	0.311631	5.17276	2.31e-07	4.66e-06	DIAPH3	diaphanous related formin 3
ENSG00000112029	325.389	1.61045	0.23685	6.79945	1.05e-11	5.11e-10	FBXO5	F-box protein 5
ENSG00000170955	181.27	1.60845	0.302506	5.31709	1.05e-07	2.29e-06	CAVIN3	caveolae associated protein 3
ENSG00000162063	560.63	1.60217	0.19075	8.3993	4.49e-17	5.84e-15	CCNF	cyclin F
ENSG00000185565	482.249	1.5977	0.366773	4.3561	1.32e-05	0.000167956	LSAMP	limbic system associated membrane protein
ENSG00000231982	18.9589	1.59699	0.615826	2.59324	0.00950762	0.0453096	NA	NA
ENSG00000186185	341.324	1.59572	0.296828	5.37591	7.62e-08	1.72e-06	KIF18B	kinesin family member 18B
ENSG00000246334	101.39	1.5936	0.334052	4.7705	1.84e-06	2.91e-05	NA	NA
ENSG00000137812	1189.8	1.5928	0.289733	5.49747	3.85e-08	9.21e-07	KNL1	kinetochore scaffold 1
ENSG00000197385	78.4475	1.58586	0.334791	4.73685	2.17e-06	3.38e-05	ZNF860	zinc finger protein 860
ENSG00000187867	118.932	1.58364	0.464736	3.40761	0.000655337	0.00500568	PALM3	paralemmin 3
ENSG00000156299	623.574	1.5826	0.182381	8.67744	4.05e-18	6.24e-16	TIAM1	TIAM Rac1 associated GEF 1
ENSG00000133119	548.414	1.58257	0.207938	7.61075	2.73e-14	2.12e-12	RFC3	replication factor C subunit 3
ENSG00000279673	48.3536	1.57986	0.382295	4.13256	3.59e-05	0.000405421	NA	NA
ENSG00000152582	338.94	1.57819	0.324649	4.86121	1.17e-06	1.96e-05	SPEF2	sperm flagellar 2
ENSG00000158406	2696.59	1.57665	0.236529	6.66577	2.63e-11	1.18e-09	H4C8	H4 clustered histone 8
ENSG00000119969	1227.41	1.57656	0.257566	6.12101	9.3e-10	3.02e-08	HELLS	helicase, lymphoid specific
ENSG00000131188	427.954	1.5746	0.242757	6.48635	8.79e-11	3.51e-09	PRR7	proline rich 7, synaptic
ENSG00000187741	514.347	1.57368	0.229057	6.87026	6.41e-12	3.22e-10	FANCA	FA complementation group A
ENSG00000007968	231.284	1.57153	0.230546	6.81654	9.33e-12	4.57e-10	E2F2	E2F transcription factor 2
ENSG00000279806	76.1733	1.57054	0.310085	5.06487	4.09e-07	7.73e-06	NA	NA
ENSG00000105852	88.5745	1.57035	0.428329	3.66623	0.000246156	0.00218031	PON3	paraoxonase 3
ENSG00000284946	57.2397	1.56967	0.374325	4.19333	2.75e-05	0.000321204	NA	NA
ENSG00000263325	85.1362	1.56511	0.515772	3.0345	0.00240938	0.0149891	NA	NA
ENSG00000005448	657.836	1.56456	0.274313	5.70356	1.17e-08	3.09e-07	WDR54	WD repeat domain 54
ENSG00000203706	46.7127	1.56355	0.423632	3.69081	0.000223538	0.00200781	NA	NA
ENSG00000261008	90.4723	1.56263	0.339618	4.60115	4.2e-06	6.08e-05	LINC01572	long intergenic non-protein coding RNA 1572
ENSG00000109576	116.118	1.56246	0.316857	4.93113	8.18e-07	1.44e-05	AADAT	aminoadipate aminotransferase
ENSG00000065328	391.312	1.56195	0.269896	5.78724	7.16e-09	1.98e-07	MCM10	minichromosome maintenance 10 replication initiation factor
ENSG00000144554	767.57	1.56099	0.194385	8.03042	9.71e-16	9.83e-14	FANCD2	FA complementation group D2
ENSG00000244405	448.706	1.56092	0.213	7.32826	2.33e-13	1.52e-11	ETV5	ETS variant transcription factor 5
ENSG00000133216	2110.2	1.55941	0.198571	7.85315	4.06e-15	3.7e-13	EPHB2	EPH receptor B2
ENSG00000138606	878.473	1.5581	0.283864	5.48889	4.04e-08	9.59e-07	SHF	Src homology 2 domain containing F
ENSG00000196787	2677.85	1.55658	0.208602	7.46196	8.52e-14	6.03e-12	H2AC11	H2A clustered histone 11
ENSG00000130413	66.0132	1.55573	0.491903	3.16267	0.00156331	0.0103811	STK33	serine/threonine kinase 33
ENSG00000174502	58.9003	1.55534	0.53383	2.91354	0.00357353	0.0205949	SLC26A9	solute carrier family 26 member 9
ENSG00000139618	812.924	1.55493	0.356426	4.36258	1.29e-05	0.000163899	BRCA2	BRCA2 DNA repair associated
ENSG00000137309	13881.2	1.55464	0.317701	4.89342	9.91e-07	1.7e-05	HMGA1	high mobility group AT-hook 1
ENSG00000165480	279.961	1.5539	0.23961	6.48513	8.87e-11	3.53e-09	SKA3	spindle and kinetochore associated complex subunit 3
ENSG00000186603	269.237	1.55317	0.339096	4.58032	4.64e-06	6.62e-05	HPDL	4-hydroxyphenylpyruvate dioxygenase like
ENSG00000184678	2845.07	1.55176	0.211483	7.33752	2.18e-13	1.42e-11	H2BC21	H2B clustered histone 21
ENSG00000104738	2140.75	1.55128	0.22295	6.95799	3.45e-12	1.83e-10	MCM4	minichromosome maintenance complex component 4
ENSG00000171084	26.8976	1.55105	0.485605	3.19406	0.00140289	0.00949914	FAM86JP	family with sequence similarity 86, member A pseudogene
ENSG00000271013	18.4258	1.55065	0.562244	2.75797	0.00581608	0.0307509	NA	NA
ENSG00000234949	18.9605	1.54915	0.538064	2.87911	0.00398795	0.0226085	LOC105373958	uncharacterized LOC105373958
ENSG00000275126	1360.76	1.54829	0.233405	6.63348	3.28e-11	1.43e-09	H4C13	H4 clustered histone 13
ENSG00000165029	248.585	1.54689	0.466294	3.31741	0.000908552	0.0066103	ABCA1	ATP binding cassette subfamily A member 1
ENSG00000170161	25.5725	1.54661	0.582341	2.65585	0.00791097	0.0392216	LOC728673	uncharacterized LOC728673
ENSG00000231028	47.7733	1.54592	0.358237	4.31535	1.59e-05	0.000197884	LINC00271	long intergenic non-protein coding RNA 271
ENSG00000132386	79.7849	1.54574	0.455261	3.39529	0.00068557	0.00519798	SERPINF1	serpin family F member 1
ENSG00000164109	871.327	1.54483	0.21564	7.16394	7.84e-13	4.66e-11	MAD2L1	mitotic arrest deficient 2 like 1
ENSG00000138182	1226.17	1.5441	0.238822	6.46549	1.01e-10	3.98e-09	KIF20B	kinesin family member 20B
ENSG00000166508	3363.38	1.54374	0.229236	6.73426	1.65e-11	7.74e-10	MCM7	minichromosome maintenance complex component 7
ENSG00000111344	822.326	1.54278	0.291208	5.29786	1.17e-07	2.51e-06	RASAL1	RAS protein activator like 1
ENSG00000273802	2124.26	1.54252	0.223256	6.90922	4.87e-12	2.51e-10	H2BC8	H2B clustered histone 8
ENSG00000268403	26.9273	1.54251	0.479064	3.21985	0.00128259	0.00880449	LOC644656	uncharacterized LOC644656
ENSG00000278463	790.361	1.54114	0.252389	6.10621	1.02e-09	3.28e-08	H2AC4	H2A clustered histone 4
ENSG00000250033	88.8146	1.54097	0.475484	3.24085	0.00119176	0.00826213	SLC7A11-AS1	SLC7A11 antisense RNA 1
ENSG00000183598	1775.83	1.53955	0.224096	6.87004	6.42e-12	3.22e-10	H3C13	H3 clustered histone 13
ENSG00000185479	228.147	1.53843	0.369052	4.16859	3.06e-05	0.000352526	KRT6B	keratin 6B
ENSG00000112394	123.776	1.53778	0.350919	4.38214	1.18e-05	0.000151749	SLC16A10	solute carrier family 16 member 10
ENSG00000165304	747.501	1.53746	0.265911	5.78187	7.39e-09	2.04e-07	MELK	maternal embryonic leucine zipper kinase
ENSG00000178202	257.917	1.53694	0.261141	5.88546	3.97e-09	1.14e-07	POGLUT3	protein O-glucosyltransferase 3
ENSG00000260806	15.1798	1.53533	0.598157	2.56677	0.0102652	0.0482212	NA	NA
ENSG00000235786	16.8548	1.53333	0.587771	2.60872	0.00908819	0.0437489	NA	NA
ENSG00000168298	6505.32	1.53067	0.250774	6.10379	1.04e-09	3.32e-08	H1-4	H1.4 linker histone, cluster member
ENSG00000114346	2300.63	1.52954	0.228993	6.67942	2.4e-11	1.08e-09	ECT2	epithelial cell transforming 2
ENSG00000164794	64.8612	1.52824	0.531242	2.87674	0.00401812	0.0227449	KCNV1	potassium voltage-gated channel modifier subfamily V member 1
ENSG00000165490	144.428	1.5269	0.316833	4.81926	1.44e-06	2.35e-05	DDIAS	DNA damage induced apoptosis suppressor
ENSG00000248727	28.0664	1.52557	0.545635	2.79595	0.00517478	0.0280159	LINC01948	long intergenic non-protein coding RNA 1948
ENSG00000048540	24.8262	1.5239	0.588233	2.59064	0.00957972	0.0455464	LMO3	LIM domain only 3
ENSG00000261061	88.8853	1.52309	0.327494	4.65074	3.31e-06	4.91e-05	NA	NA
ENSG00000197061	4001.91	1.52218	0.190451	7.99253	1.32e-15	1.31e-13	H4C3	H4 clustered histone 3
ENSG00000170312	970.245	1.51995	0.233123	6.51994	7.03e-11	2.86e-09	CDK1	cyclin dependent kinase 1
ENSG00000143502	18.4189	1.51944	0.587644	2.58564	0.00971982	0.0461025	SUSD4	sushi domain containing 4
ENSG00000092470	332.861	1.51942	0.25156	6.03999	1.54e-09	4.81e-08	WDR76	WD repeat domain 76
ENSG00000163040	81.4373	1.5178	0.317032	4.78752	1.69e-06	2.71e-05	CCDC74A	coiled-coil domain containing 74A
ENSG00000164649	655.148	1.51586	0.21061	7.19747	6.13e-13	3.72e-11	CDCA7L	cell division cycle associated 7 like
ENSG00000188486	1597.5	1.51472	0.186224	8.13383	4.16e-16	4.49e-14	H2AX	H2A.X variant histone
ENSG00000115355	707.555	1.5141	0.255649	5.92255	3.17e-09	9.27e-08	CCDC88A	coiled-coil domain containing 88A
ENSG00000186193	787.626	1.51394	0.226723	6.67747	2.43e-11	1.09e-09	SAPCD2	suppressor APC domain containing 2
ENSG00000259230	51.9712	1.51101	0.533227	2.83372	0.00460097	0.0253575	LINC02323	long intergenic non-protein coding RNA 2323
ENSG00000139675	55.6053	1.50908	0.336263	4.4878	7.2e-06	9.83e-05	HNRNPA1L2	heterogeneous nuclear ribonucleoprotein A1 like 2
ENSG00000162194	85.7858	1.50903	0.490843	3.07437	0.0021095	0.0133841	LBHD1	LBH domain containing 1
ENSG00000164761	111.464	1.50256	0.501948	2.99345	0.00275839	0.016706	TNFRSF11B	TNF receptor superfamily member 11b
ENSG00000151012	1399.2	1.50211	0.399776	3.75737	0.000171708	0.0015981	SLC7A11	solute carrier family 7 member 11
ENSG00000011426	2501.47	1.50122	0.244075	6.15066	7.72e-10	2.55e-08	ANLN	anillin actin binding protein
ENSG00000085999	164.364	1.50082	0.249781	6.00857	1.87e-09	5.75e-08	RAD54L	RAD54 like
ENSG00000109861	1442.71	1.49669	0.201968	7.41053	1.26e-13	8.58e-12	CTSC	cathepsin C
ENSG00000012048	775.016	1.49587	0.231935	6.44953	1.12e-10	4.35e-09	BRCA1	BRCA1 DNA repair associated
ENSG00000250132	20.602	1.49584	0.538587	2.77734	0.00548055	0.0293095	NA	NA
ENSG00000198723	26.1025	1.49521	0.498426	2.99986	0.00270104	0.0164225	TEX45	testis expressed 45
ENSG00000166359	22.1639	1.49478	0.499675	2.9915	0.0027761	0.0167907	WDR88	WD repeat domain 88
ENSG00000136108	936.363	1.49427	0.324627	4.60302	4.16e-06	6.04e-05	CKAP2	cytoskeleton associated protein 2
ENSG00000197506	361.828	1.4935	0.230589	6.4769	9.36e-11	3.7e-09	SLC28A3	solute carrier family 28 member 3
ENSG00000137331	758.423	1.48849	0.316722	4.69966	2.61e-06	3.96e-05	IER3	immediate early response 3
ENSG00000142856	299.336	1.48603	0.251011	5.92019	3.22e-09	9.39e-08	ITGB3BP	integrin subunit beta 3 binding protein
ENSG00000267073	68.7487	1.48253	0.510994	2.90126	0.0037167	0.0213139	NA	NA
ENSG00000144749	1531.45	1.48238	0.302937	4.89336	9.91e-07	1.7e-05	LRIG1	leucine rich repeats and immunoglobulin like domains 1
ENSG00000175643	137.075	1.48226	0.266238	5.56742	2.59e-08	6.41e-07	RMI2	RecQ mediated genome instability 2
ENSG00000182557	70.7472	1.48101	0.332598	4.45285	8.47e-06	0.000113417	SPNS3	sphingolipid transporter 3 (putative)
ENSG00000272196	79.4363	1.48026	0.357347	4.14237	3.44e-05	0.000389835	H2AC19	H2A clustered histone 19
ENSG00000198056	104.814	1.47936	0.316661	4.67174	2.99e-06	4.46e-05	PRIM1	DNA primase subunit 1
ENSG00000213104	21.2669	1.47834	0.504078	2.93275	0.00335972	0.0195811	NA	NA
ENSG00000167747	1357.37	1.47562	0.207331	7.11723	1.1e-12	6.4e-11	C19orf48	chromosome 19 open reading frame 48
ENSG00000165338	31.4853	1.47472	0.463201	3.18377	0.00145372	0.00976935	HECTD2	HECT domain E3 ubiquitin protein ligase 2
ENSG00000188959	542.525	1.47258	0.270041	5.45316	4.95e-08	1.15e-06	C9orf152	chromosome 9 open reading frame 152
ENSG00000133488	96.9569	1.47209	0.29974	4.9112	9.05e-07	1.58e-05	SEC14L4	SEC14 like lipid binding 4
ENSG00000262001	555.829	1.47166	0.288212	5.10618	3.29e-07	6.39e-06	NA	NA
ENSG00000129038	145.855	1.47152	0.245925	5.98361	2.18e-09	6.6e-08	LOXL1	lysyl oxidase like 1
ENSG00000167900	1367.06	1.47106	0.292254	5.03349	4.82e-07	8.95e-06	TK1	thymidine kinase 1
ENSG00000175471	82.3617	1.47045	0.402949	3.64922	0.000263042	0.00230794	MCTP1	multiple C2 and transmembrane domain containing 1
ENSG00000146670	446.412	1.4701	0.245404	5.99055	2.09e-09	6.36e-08	CDCA5	cell division cycle associated 5
ENSG00000204410	46.1968	1.47007	0.351765	4.17912	2.93e-05	0.000338581	MSH5	mutS homolog 5
ENSG00000145506	322.307	1.46957	0.28311	5.19081	2.09e-07	4.25e-06	NKD2	NKD inhibitor of WNT signaling pathway 2
ENSG00000257167	26.9603	1.46872	0.462446	3.17598	0.00149333	0.00999653	TMPO-AS1	TMPO antisense RNA 1
ENSG00000280187	82.423	1.46813	0.30806	4.76574	1.88e-06	2.97e-05	NA	NA
ENSG00000175592	731.516	1.46705	0.303091	4.84029	1.3e-06	2.14e-05	FOSL1	FOS like 1, AP-1 transcription factor subunit
ENSG00000179431	102.477	1.46557	0.341946	4.28597	1.82e-05	0.000223089	FJX1	four-jointed box kinase 1
ENSG00000115318	28.4163	1.46284	0.444045	3.29434	0.000986523	0.00708484	LOXL3	lysyl oxidase like 3
ENSG00000129173	192.378	1.4604	0.26998	5.40929	6.33e-08	1.44e-06	E2F8	E2F transcription factor 8
ENSG00000174371	307.241	1.45995	0.256889	5.68319	1.32e-08	3.47e-07	EXO1	exonuclease 1
ENSG00000108602	398.43	1.45929	0.318472	4.58216	4.6e-06	6.59e-05	ALDH3A1	aldehyde dehydrogenase 3 family member A1
ENSG00000110660	737.704	1.45879	0.228894	6.3732	1.85e-10	6.92e-09	SLC35F2	solute carrier family 35 member F2
ENSG00000123080	123.919	1.45768	0.316457	4.60626	4.1e-06	5.95e-05	CDKN2C	cyclin dependent kinase inhibitor 2C
ENSG00000164087	312.577	1.45522	0.258341	5.63295	1.77e-08	4.55e-07	POC1A	POC1 centriolar protein A
ENSG00000213885	66.3583	1.45429	0.340489	4.27117	1.94e-05	0.000236222	NA	NA
ENSG00000091651	317.397	1.45245	0.243182	5.97269	2.33e-09	7.02e-08	ORC6	origin recognition complex subunit 6
ENSG00000234648	56.2921	1.45111	0.392703	3.69519	0.00021972	0.00197669	NA	NA
ENSG00000156398	238.9	1.45069	0.22109	6.5615	5.33e-11	2.23e-09	SFXN2	sideroflexin 2
ENSG00000162814	25.0506	1.45044	0.473325	3.06436	0.00218137	0.013762	SPATA17	spermatogenesis associated 17
ENSG00000106003	1842.26	1.44909	0.270199	5.36304	8.18e-08	1.84e-06	LFNG	LFNG O-fucosylpeptide 3-beta-N-acetylglucosaminyltransferase
ENSG00000261485	28.0746	1.44606	0.476492	3.03481	0.00240689	0.0149778	NA	NA
ENSG00000189362	183.36	1.44572	0.291611	4.95769	7.13e-07	1.28e-05	NEMP2	nuclear envelope integral membrane protein 2
ENSG00000183579	1200.61	1.44569	0.180103	8.02702	9.99e-16	1.01e-13	ZNRF3	zinc and ring finger 3
ENSG00000160957	649.958	1.44488	0.233785	6.18039	6.39e-10	2.15e-08	RECQL4	RecQ like helicase 4
ENSG00000016402	379.915	1.44485	0.285078	5.06826	4.01e-07	7.62e-06	IL20RA	interleukin 20 receptor subunit alpha
ENSG00000215417	170.717	1.44484	0.275348	5.24732	1.54e-07	3.22e-06	MIR17HG	miR-17-92a-1 cluster host gene
ENSG00000275379	1945.48	1.44452	0.225468	6.40675	1.49e-10	5.63e-09	H3C11	H3 clustered histone 11
ENSG00000273045	79.9506	1.4442	0.300878	4.79995	1.59e-06	2.57e-05	C2orf15	chromosome 2 open reading frame 15
ENSG00000197472	34.005	1.44321	0.477124	3.02482	0.0024878	0.0153574	ZNF695	zinc finger protein 695
ENSG00000181938	107.742	1.44173	0.304507	4.73462	2.19e-06	3.41e-05	GINS3	GINS complex subunit 3
ENSG00000185480	214.002	1.43997	0.271513	5.30349	1.14e-07	2.44e-06	PARPBP	PARP1 binding protein
ENSG00000140525	1211.11	1.43975	0.228657	6.29655	3.04e-10	1.1e-08	FANCI	FA complementation group I
ENSG00000101311	3601.23	1.43876	0.249005	5.77806	7.56e-09	2.07e-07	FERMT1	fermitin family member 1
ENSG00000112118	2177.63	1.43802	0.196201	7.32934	2.31e-13	1.51e-11	MCM3	minichromosome maintenance complex component 3
ENSG00000171848	2269.45	1.4341	0.218632	6.55943	5.4e-11	2.25e-09	RRM2	ribonucleotide reductase regulatory subunit M2
ENSG00000146918	867.485	1.43335	0.214482	6.68287	2.34e-11	1.05e-09	NCAPG2	non-SMC condensin II complex subunit G2
ENSG00000125319	105.428	1.43217	0.321692	4.452	8.51e-06	0.000113798	HROB	homologous recombination factor with OB-fold
ENSG00000103888	11597.2	1.43058	0.271672	5.26583	1.4e-07	2.93e-06	CEMIP	cell migration inducing hyaluronidase 1
ENSG00000006634	399.709	1.43036	0.26995	5.29862	1.17e-07	2.5e-06	DBF4	DBF4 zinc finger
ENSG00000185361	436.115	1.42874	0.350028	4.08179	4.47e-05	0.00049213	TNFAIP8L1	TNF alpha induced protein 8 like 1
ENSG00000134463	292.763	1.42739	0.439701	3.24627	0.00116926	0.00812603	ECHDC3	enoyl-CoA hydratase domain containing 3
ENSG00000149043	132.731	1.427	0.360184	3.96186	7.44e-05	0.000770735	SYT8	synaptotagmin 8
ENSG00000167711	41.0551	1.42645	0.53801	2.65134	0.00801742	0.0396352	SERPINF2	serpin family F member 2
ENSG00000285909	39.792	1.42541	0.42516	3.35264	0.000800435	0.00595137	NA	NA
ENSG00000128951	796.751	1.42449	0.187459	7.59893	2.99e-14	2.29e-12	DUT	deoxyuridine triphosphatase
ENSG00000121210	331.14	1.42027	0.301598	4.70916	2.49e-06	3.8e-05	TMEM131L	transmembrane 131 like
ENSG00000137124	2157.9	1.41977	0.245626	5.78021	7.46e-09	2.05e-07	ALDH1B1	aldehyde dehydrogenase 1 family member B1
ENSG00000221990	64.6922	1.41885	0.327881	4.32733	1.51e-05	0.000189314	EXOC3-AS1	EXOC3 antisense RNA 1
ENSG00000127586	666.641	1.41749	0.227979	6.2176	5.05e-10	1.74e-08	CHTF18	chromosome transmission fidelity factor 18
ENSG00000132688	66.8949	1.41393	0.343174	4.12016	3.79e-05	0.000425513	NES	nestin
ENSG00000171320	462.238	1.41374	0.304101	4.64892	3.34e-06	4.94e-05	ESCO2	establishment of sister chromatid cohesion N-acetyltransferase 2
ENSG00000122483	358.817	1.4127	0.242504	5.82545	5.7e-09	1.6e-07	CCDC18	coiled-coil domain containing 18
ENSG00000198780	231.862	1.41185	0.340283	4.14904	3.34e-05	0.000380387	FAM169A	family with sequence similarity 169 member A
ENSG00000144821	196.99	1.41009	0.480295	2.93587	0.00332609	0.0194275	MYH15	myosin heavy chain 15
ENSG00000164048	604.949	1.40952	0.245566	5.73989	9.47e-09	2.56e-07	ZNF589	zinc finger protein 589
ENSG00000253741	18.718	1.40933	0.543711	2.59206	0.00954018	0.0454164	LNCOC1	lncRNA associated with ovarian cancer 1
ENSG00000162694	156.517	1.40742	0.285677	4.92662	8.37e-07	1.47e-05	EXTL2	exostosin like glycosyltransferase 2
ENSG00000075702	281.028	1.40658	0.210055	6.69623	2.14e-11	9.7e-10	WDR62	WD repeat domain 62
ENSG00000159259	377.1	1.40469	0.209891	6.69247	2.19e-11	9.91e-10	CHAF1B	chromatin assembly factor 1 subunit B
ENSG00000131153	416.862	1.40441	0.234884	5.97918	2.24e-09	6.77e-08	GINS2	GINS complex subunit 2
ENSG00000146233	225.325	1.40334	0.218452	6.42403	1.33e-10	5.07e-09	CYP39A1	cytochrome P450 family 39 subfamily A member 1
ENSG00000255135	70.5489	1.3992	0.351211	3.98393	6.78e-05	0.000712409	NA	NA
ENSG00000151876	137.879	1.39848	0.285745	4.89415	9.87e-07	1.69e-05	FBXO4	F-box protein 4
ENSG00000142149	107.267	1.39795	0.517402	2.70186	0.0068953	0.0351124	HUNK	hormonally up-regulated Neu-associated kinase
ENSG00000126878	171.266	1.39742	0.236984	5.89667	3.71e-09	1.07e-07	AIF1L	allograft inflammatory factor 1 like
ENSG00000152253	120.416	1.39643	0.313325	4.45682	8.32e-06	0.000111536	SPC25	SPC25 component of NDC80 kinetochore complex
ENSG00000127946	394.757	1.39603	0.312038	4.47392	7.68e-06	0.000103722	HIP1	huntingtin interacting protein 1
ENSG00000088305	120.232	1.39408	0.272747	5.11127	3.2e-07	6.23e-06	DNMT3B	DNA methyltransferase 3 beta
ENSG00000187486	41.2951	1.39274	0.386286	3.60545	0.00031161	0.00265795	KCNJ11	potassium inwardly rectifying channel subfamily J member 11
ENSG00000197457	103.329	1.39231	0.434755	3.20251	0.00136234	0.00927231	STMN3	stathmin 3
ENSG00000203812	100.949	1.39121	0.356902	3.89801	9.7e-05	0.00097882	H2AC18	H2A clustered histone 18
ENSG00000197467	49.7179	1.38982	0.542694	2.56097	0.0104381	0.0489203	COL13A1	collagen type XIII alpha 1 chain
ENSG00000118707	183.06	1.38956	0.229925	6.04354	1.51e-09	4.71e-08	TGIF2	TGFB induced factor homeobox 2
ENSG00000226499	29.1465	1.38908	0.500589	2.7749	0.00552187	0.0294741	NA	NA
ENSG00000259925	64.1482	1.38867	0.40547	3.42485	0.00061513	0.00475376	NA	NA
ENSG00000182199	2168.19	1.38812	0.228038	6.08726	1.15e-09	3.66e-08	SHMT2	serine hydroxymethyltransferase 2
ENSG00000135446	782.152	1.38524	0.180654	7.66789	1.75e-14	1.41e-12	CDK4	cyclin dependent kinase 4
ENSG00000203727	1189.07	1.38499	0.316697	4.37325	1.22e-05	0.000157108	SAMD5	sterile alpha motif domain containing 5
ENSG00000279561	27.3861	1.38495	0.482223	2.87201	0.00407874	0.0230124	NA	NA
ENSG00000268812	77.5274	1.38282	0.433011	3.19349	0.00140566	0.00950923	LOC91370	uncharacterized LOC91370
ENSG00000136824	1127.58	1.38278	0.260196	5.31436	1.07e-07	2.31e-06	SMC2	structural maintenance of chromosomes 2
ENSG00000184260	2208.64	1.38171	0.222486	6.21033	5.29e-10	1.82e-08	H2AC20	H2A clustered histone 20
ENSG00000118965	339.027	1.37948	0.189804	7.26791	3.65e-13	2.31e-11	WDR35	WD repeat domain 35
ENSG00000230330	55.4726	1.37933	0.383386	3.59777	0.000320958	0.00272006	NA	NA
ENSG00000132016	45.0183	1.37826	0.422446	3.26257	0.00110408	0.00775768	C19orf57	chromosome 19 open reading frame 57
ENSG00000161692	120.909	1.37805	0.262915	5.24142	1.59e-07	3.31e-06	DBF4B	DBF4 zinc finger B
ENSG00000255474	27.6309	1.37731	0.495283	2.78086	0.00542159	0.0290707	GAU1	GALNT8 antisense upstream 1
ENSG00000253671	170.36	1.37685	0.299261	4.60083	4.21e-06	6.08e-05	LOC101930275	uncharacterized LOC101930275
ENSG00000136982	182.321	1.37566	0.311854	4.41125	1.03e-05	0.000134814	DSCC1	DNA replication and sister chromatid cohesion 1
ENSG00000182628	532.664	1.37542	0.215779	6.37418	1.84e-10	6.89e-09	SKA2	spindle and kinetochore associated complex subunit 2
ENSG00000058056	234.249	1.37521	0.252206	5.45273	4.96e-08	1.15e-06	USP13	ubiquitin specific peptidase 13
ENSG00000242125	717.15	1.37445	0.182536	7.52971	5.09e-14	3.73e-12	SNHG3	small nucleolar RNA host gene 3
ENSG00000149554	603.793	1.37403	0.295461	4.65045	3.31e-06	4.91e-05	CHEK1	checkpoint kinase 1
ENSG00000105486	863.979	1.36875	0.203262	6.73393	1.65e-11	7.74e-10	LIG1	DNA ligase 1
ENSG00000150551	25.9627	1.36816	0.455383	3.00442	0.0026609	0.0162244	LYPD1	LY6/PLAUR domain containing 1
ENSG00000166451	234.278	1.36811	0.235857	5.8006	6.61e-09	1.83e-07	CENPN	centromere protein N
ENSG00000254726	268.417	1.36758	0.296435	4.61344	3.96e-06	5.77e-05	MEX3A	mex-3 RNA binding family member A
ENSG00000113810	1696.88	1.36749	0.226064	6.04915	1.46e-09	4.57e-08	SMC4	structural maintenance of chromosomes 4
ENSG00000197238	249.287	1.36724	0.273186	5.00481	5.59e-07	1.02e-05	H4C11	H4 clustered histone 11
ENSG00000112208	245.539	1.36561	0.28828	4.7371	2.17e-06	3.38e-05	BAG2	BCL2 associated athanogene 2
ENSG00000129534	886.475	1.36444	0.238423	5.72278	1.05e-08	2.79e-07	MIS18BP1	MIS18 binding protein 1
ENSG00000115758	3936.55	1.36413	0.291031	4.68723	2.77e-06	4.18e-05	ODC1	ornithine decarboxylase 1
ENSG00000170917	85.9664	1.36132	0.292804	4.64926	3.33e-06	4.93e-05	NUDT6	nudix hydrolase 6
ENSG00000260924	50.2252	1.3609	0.352604	3.85958	0.000113583	0.00111661	NA	NA
ENSG00000137135	242.345	1.36036	0.264449	5.14412	2.69e-07	5.33e-06	ARHGEF39	Rho guanine nucleotide exchange factor 39
ENSG00000089351	421.864	1.35968	0.200459	6.7828	1.18e-11	5.69e-10	GRAMD1A	GRAM domain containing 1A
ENSG00000184445	1162.38	1.35865	0.231573	5.86707	4.44e-09	1.26e-07	KNTC1	kinetochore associated 1
ENSG00000165244	325.867	1.35794	0.322104	4.21585	2.49e-05	0.000293374	ZNF367	zinc finger protein 367
ENSG00000013810	963.19	1.35735	0.27055	5.01701	5.25e-07	9.65e-06	TACC3	transforming acidic coiled-coil containing protein 3
ENSG00000225177	22.1162	1.35522	0.51546	2.62915	0.00855991	0.0416179	NA	NA
ENSG00000281398	246.823	1.35467	0.274886	4.92813	8.3e-07	1.46e-05	NA	NA
ENSG00000172379	264.795	1.35311	0.274212	4.93454	8.03e-07	1.42e-05	ARNT2	aryl hydrocarbon receptor nuclear translocator 2
ENSG00000204866	539.676	1.35269	0.485589	2.78567	0.0053418	0.0287324	IGFL2	IGF like family member 2
ENSG00000169306	145.509	1.35055	0.323988	4.16852	3.07e-05	0.000352526	IL1RAPL1	interleukin 1 receptor accessory protein like 1
ENSG00000285077	28.8828	1.3496	0.526489	2.5634	0.0103653	0.04862	NA	NA
ENSG00000185112	731.538	1.34866	0.201247	6.70151	2.06e-11	9.43e-10	FAM43A	family with sequence similarity 43 member A
ENSG00000214182	87.8538	1.34846	0.299171	4.50731	6.57e-06	9.07e-05	NA	NA
ENSG00000163879	290.546	1.34808	0.282658	4.7693	1.85e-06	2.92e-05	DNALI1	dynein axonemal light intermediate chain 1
ENSG00000259802	41.8287	1.34745	0.457829	2.94312	0.00324923	0.0190432	NA	NA
ENSG00000108106	1323.36	1.34638	0.242223	5.55846	2.72e-08	6.7e-07	UBE2S	ubiquitin conjugating enzyme E2 S
ENSG00000259985	20.1637	1.34541	0.503162	2.6739	0.00749744	0.0375544	NA	NA
ENSG00000146243	139.574	1.3454	0.287702	4.67636	2.92e-06	4.38e-05	IRAK1BP1	interleukin 1 receptor associated kinase 1 binding protein 1
ENSG00000100479	141.466	1.34503	0.275493	4.88227	1.05e-06	1.78e-05	POLE2	DNA polymerase epsilon 2, accessory subunit
ENSG00000198088	132.169	1.34418	0.327107	4.10929	3.97e-05	0.000443811	NUP62CL	nucleoporin 62 C-terminal like
ENSG00000233797	32.7409	1.34318	0.493574	2.72134	0.0065018	0.0335439	NA	NA
ENSG00000213186	266.491	1.34236	0.216525	6.19958	5.66e-10	1.92e-08	TRIM59	tripartite motif containing 59
ENSG00000229119	90.7565	1.34228	0.343264	3.91035	9.22e-05	0.000936048	NA	NA
ENSG00000267374	155.608	1.34087	0.362159	3.70244	0.000213535	0.00192811	MIR924HG	MIR924 host gene
ENSG00000167191	322.017	1.34057	0.269371	4.97668	6.47e-07	1.17e-05	GPRC5B	G protein-coupled receptor class C group 5 member B
ENSG00000096060	291.471	1.33864	0.317818	4.21198	2.53e-05	0.000297981	FKBP5	FKBP prolyl isomerase 5
ENSG00000256663	25.8527	1.33824	0.464807	2.87913	0.00398776	0.0226085	NA	NA
ENSG00000262074	146.033	1.33711	0.463859	2.88257	0.00394447	0.0224017	SNORD3B-2	small nucleolar RNA, C/D box 3B-2
ENSG00000173947	59.9538	1.33489	0.391092	3.41323	0.000641969	0.00491868	PIFO	primary cilia formation
ENSG00000012061	585.528	1.33219	0.267596	4.97837	6.41e-07	1.16e-05	ERCC1	ERCC excision repair 1, endonuclease non-catalytic subunit
ENSG00000025772	1360.76	1.3289	0.238806	5.56477	2.62e-08	6.49e-07	TOMM34	translocase of outer mitochondrial membrane 34
ENSG00000264278	57.4136	1.32756	0.367455	3.61285	0.000302848	0.00259908	ZNF236-DT	ZNF236 divergent transcript
ENSG00000181544	154.53	1.32653	0.287776	4.60958	4.03e-06	5.87e-05	FANCB	FA complementation group B
ENSG00000214425	282.54	1.32645	0.345473	3.83953	0.000123272	0.00119868	NA	NA
ENSG00000099256	154.403	1.32603	0.305478	4.34085	1.42e-05	0.000179038	PRTFDC1	phosphoribosyl transferase domain containing 1
ENSG00000113272	379	1.3254	0.22115	5.9932	2.06e-09	6.26e-08	THG1L	tRNA-histidine guanylyltransferase 1 like
ENSG00000091436	1079.72	1.32477	0.267785	4.94713	7.53e-07	1.34e-05	MAP3K20	mitogen-activated protein kinase kinase kinase 20
ENSG00000152784	41.8664	1.32382	0.401545	3.29681	0.000977884	0.00703907	PRDM8	PR/SET domain 8
ENSG00000154760	404.897	1.31963	0.262878	5.01994	5.17e-07	9.51e-06	SLFN13	schlafen family member 13
ENSG00000186871	276.551	1.31854	0.261077	5.05039	4.41e-07	8.27e-06	ERCC6L	ERCC excision repair 6 like, spindle assembly checkpoint helicase
ENSG00000077152	475.924	1.31842	0.233261	5.65215	1.58e-08	4.11e-07	UBE2T	ubiquitin conjugating enzyme E2 T
ENSG00000128602	122.374	1.31837	0.405591	3.25048	0.00115212	0.00803966	SMO	smoothened, frizzled class receptor
ENSG00000258077	37.3068	1.31809	0.412363	3.19644	0.00139133	0.0094323	NA	NA
ENSG00000168268	617.215	1.31582	0.220548	5.96613	2.43e-09	7.28e-08	NT5DC2	5'-nucleotidase domain containing 2
ENSG00000059377	902.558	1.31558	0.24224	5.43092	5.61e-08	1.3e-06	TBXAS1	thromboxane A synthase 1
ENSG00000178445	795.515	1.31479	0.261561	5.0267	4.99e-07	9.23e-06	GLDC	glycine decarboxylase
ENSG00000094916	6363.7	1.31207	0.203757	6.43937	1.2e-10	4.61e-09	CBX5	chromobox 5
ENSG00000286548	29.0545	1.31051	0.479201	2.73478	0.00624211	0.0325495	NA	NA
ENSG00000143702	857.159	1.31016	0.188704	6.94293	3.84e-12	2.01e-10	CEP170	centrosomal protein 170
ENSG00000189057	721.924	1.31003	0.287411	4.55802	5.16e-06	7.3e-05	FAM111B	family with sequence similarity 111 member B
ENSG00000010292	2802.67	1.30952	0.202024	6.48201	9.05e-11	3.59e-09	NCAPD2	non-SMC condensin I complex subunit D2
ENSG00000109685	3554.77	1.30948	0.18796	6.96677	3.24e-12	1.74e-10	NSD2	nuclear receptor binding SET domain protein 2
ENSG00000237943	32.5263	1.3086	0.476795	2.74458	0.00605875	0.0317488	PRKCQ-AS1	PRKCQ antisense RNA 1
ENSG00000160172	76.2993	1.30766	0.325259	4.02035	5.81e-05	0.000623053	FAM86C2P	family with sequence similarity 86, member A pseudogene
ENSG00000259209	27.88	1.3056	0.483046	2.70284	0.00687502	0.0350453	NA	NA
ENSG00000182287	564.615	1.30515	0.187557	6.95868	3.43e-12	1.82e-10	AP1S2	adaptor related protein complex 1 subunit sigma 2
ENSG00000103494	354.547	1.30387	0.245109	5.31956	1.04e-07	2.26e-06	RPGRIP1L	RPGRIP1 like
ENSG00000106538	637.583	1.30366	0.401255	3.24895	0.00115832	0.00807938	RARRES2	retinoic acid receptor responder 2
ENSG00000082512	802.125	1.3031	0.345961	3.7666	0.000165487	0.00154535	TRAF5	TNF receptor associated factor 5
ENSG00000287932	109.155	1.30267	0.298983	4.357	1.32e-05	0.000167463	NA	NA
ENSG00000284052	32.1557	1.30255	0.504711	2.58078	0.00985763	0.0466298	NA	NA
ENSG00000280206	94.7436	1.30243	0.297236	4.38179	1.18e-05	0.000151908	NA	NA
ENSG00000250899	46.6857	1.30178	0.366073	3.55608	0.000376429	0.00312155	NA	NA
ENSG00000156968	210.026	1.30047	0.37087	3.50655	0.000453948	0.00366518	MPV17L	MPV17 mitochondrial inner membrane protein like
ENSG00000128944	611.866	1.29962	0.204108	6.36732	1.92e-10	7.16e-09	KNSTRN	kinetochore localized astrin (SPAG5) binding protein
ENSG00000069535	1784.95	1.29943	0.3005	4.32424	1.53e-05	0.000191662	MAOB	monoamine oxidase B
ENSG00000123473	576.434	1.29943	0.239071	5.43533	5.47e-08	1.27e-06	STIL	STIL centriolar assembly protein
ENSG00000062822	1153.93	1.29903	0.206238	6.29871	3e-10	1.09e-08	POLD1	DNA polymerase delta 1, catalytic subunit
ENSG00000171241	272.445	1.29897	0.281077	4.6214	3.81e-06	5.57e-05	SHCBP1	SHC binding and spindle associated 1
ENSG00000066468	1794.64	1.29758	0.245659	5.28202	1.28e-07	2.71e-06	FGFR2	fibroblast growth factor receptor 2
ENSG00000171791	33.419	1.29739	0.412277	3.14689	0.00165019	0.0108842	BCL2	BCL2 apoptosis regulator
ENSG00000101003	498.732	1.29704	0.232841	5.57049	2.54e-08	6.31e-07	GINS1	GINS complex subunit 1
ENSG00000137054	456.467	1.29694	0.184801	7.01804	2.25e-12	1.24e-10	POLR1E	RNA polymerase I subunit E
ENSG00000250770	25.9113	1.29681	0.476101	2.72381	0.00645343	0.0333651	NA	NA
ENSG00000281344	118.858	1.29655	0.341883	3.79239	0.000149204	0.00141564	NA	NA
ENSG00000130816	2369.19	1.29634	0.197923	6.54969	5.77e-11	2.39e-09	DNMT1	DNA methyltransferase 1
ENSG00000180071	95.3743	1.29586	0.464205	2.79157	0.00524524	0.0283152	ANKRD18A	ankyrin repeat domain 18A
ENSG00000277879	50.188	1.29494	0.387621	3.34073	0.000835592	0.00616811	NA	NA
ENSG00000264577	116.339	1.29478	0.267063	4.84824	1.25e-06	2.07e-05	NA	NA
ENSG00000150594	1048.37	1.29393	0.195436	6.6207	3.57e-11	1.56e-09	ADRA2A	adrenoceptor alpha 2A
ENSG00000255624	37.3282	1.29061	0.484006	2.66652	0.0076642	0.0382099	NA	NA
ENSG00000227939	29.9156	1.29037	0.421257	3.06314	0.00219029	0.0138105	NA	NA
ENSG00000255121	35.6597	1.29009	0.458668	2.81269	0.00491292	0.0267994	NA	NA
ENSG00000127418	1503.61	1.28974	0.193716	6.65786	2.78e-11	1.24e-09	FGFRL1	fibroblast growth factor receptor like 1
ENSG00000224578	216.378	1.28918	0.257517	5.00618	5.55e-07	1.02e-05	NA	NA
ENSG00000127337	388.382	1.28863	0.241404	5.33808	9.39e-08	2.07e-06	YEATS4	YEATS domain containing 4
ENSG00000187068	131.861	1.28853	0.3907	3.29801	0.000973712	0.00701129	C3orf70	chromosome 3 open reading frame 70
ENSG00000225365	33.8326	1.28844	0.496948	2.59271	0.00952237	0.0453702	NA	NA
ENSG00000100228	180.242	1.28779	0.247592	5.20128	1.98e-07	4.05e-06	RAB36	RAB36, member RAS oncogene family
ENSG00000182600	221.481	1.28769	0.371873	3.46272	0.000534744	0.00422028	SNORC	secondary ossification center associated regulator of chondrocyte maturation
ENSG00000097046	439.111	1.28746	0.296503	4.34215	1.41e-05	0.000178183	CDC7	cell division cycle 7
ENSG00000112218	51.6026	1.28737	0.455054	2.82905	0.00466871	0.0256613	GPR63	G protein-coupled receptor 63
ENSG00000149503	1083.23	1.28675	0.198997	6.46617	1.01e-10	3.96e-09	INCENP	inner centromere protein
ENSG00000198910	503.834	1.28656	0.381737	3.37028	0.000750915	0.00563942	L1CAM	L1 cell adhesion molecule
ENSG00000243479	41.3392	1.28549	0.373105	3.44538	0.000570266	0.00445788	MNX1-AS1	MNX1 antisense RNA 1 (head to head)
ENSG00000259917	27.6917	1.28518	0.487305	2.63731	0.00835665	0.0408606	NA	NA
ENSG00000198830	3442.62	1.28122	0.220184	5.81886	5.92e-09	1.65e-07	HMGN2	high mobility group nucleosomal binding domain 2
ENSG00000072864	548.414	1.27963	0.221326	5.78165	7.4e-09	2.04e-07	NDE1	nudE neurodevelopment protein 1
ENSG00000230487	79.6575	1.27913	0.416944	3.06788	0.00215583	0.0136124	PSMG3-AS1	PSMG3 antisense RNA 1 (head to head)
ENSG00000088992	1685.04	1.27876	0.247164	5.17375	2.29e-07	4.64e-06	TESC	tescalcin
ENSG00000187240	471.347	1.27791	0.206806	6.17928	6.44e-10	2.16e-08	DYNC2H1	dynein cytoplasmic 2 heavy chain 1
ENSG00000277161	145.956	1.27549	0.313717	4.06573	4.79e-05	0.000524438	PIGW	phosphatidylinositol glycan anchor biosynthesis class W
ENSG00000259426	41.5192	1.27546	0.485797	2.6255	0.00865223	0.0420029	LOC145694	uncharacterized LOC145694
ENSG00000138658	284.901	1.27289	0.293489	4.33709	1.44e-05	0.000181714	ZGRF1	zinc finger GRF-type containing 1
ENSG00000151778	60.4399	1.27249	0.40702	3.12636	0.00176982	0.01151	SERP2	stress associated endoplasmic reticulum protein family member 2
ENSG00000160062	99.919	1.27218	0.297654	4.27402	1.92e-05	0.000233825	ZBTB8A	zinc finger and BTB domain containing 8A
ENSG00000102384	356.909	1.27069	0.298326	4.25939	2.05e-05	0.000247147	CENPI	centromere protein I
ENSG00000198554	494.677	1.27006	0.237749	5.34202	9.19e-08	2.03e-06	WDHD1	WD repeat and HMG-box DNA binding protein 1
ENSG00000152455	284.025	1.26989	0.230669	5.50527	3.69e-08	8.84e-07	SUV39H2	suppressor of variegation 3-9 homolog 2
ENSG00000178460	36.4488	1.26966	0.418992	3.03027	0.00244333	0.0151455	MCMDC2	minichromosome maintenance domain containing 2
ENSG00000151725	664.956	1.26926	0.309684	4.09855	4.16e-05	0.000461904	CENPU	centromere protein U
ENSG00000158373	4284.73	1.26877	0.204177	6.2141	5.16e-10	1.78e-08	H2BC5	H2B clustered histone 5
ENSG00000226950	328.903	1.26846	0.224849	5.64137	1.69e-08	4.35e-07	DANCR	differentiation antagonizing non-protein coding RNA
ENSG00000168496	809.574	1.26702	0.2502	5.06402	4.11e-07	7.75e-06	FEN1	flap structure-specific endonuclease 1
ENSG00000160789	15061.7	1.26684	0.329745	3.84189	0.000122091	0.00118978	LMNA	lamin A/C
ENSG00000074219	232.144	1.26624	0.463724	2.73059	0.00632217	0.032872	TEAD2	TEA domain transcription factor 2
ENSG00000172478	506.212	1.26506	0.232539	5.44023	5.32e-08	1.23e-06	MAB21L4	mab-21 like 4
ENSG00000180626	156.828	1.26412	0.262026	4.82442	1.4e-06	2.3e-05	ZNF594	zinc finger protein 594
ENSG00000204311	33.152	1.26408	0.478751	2.64038	0.00828133	0.0406078	PJVK	pejvakin
ENSG00000196081	66.3896	1.26324	0.386681	3.26687	0.00108742	0.00766715	ZNF724	zinc finger protein 724
ENSG00000185010	29.2881	1.2622	0.487176	2.59084	0.00957414	0.0455464	F8	coagulation factor VIII
ENSG00000145604	810.957	1.26089	0.209015	6.03255	1.61e-09	5.02e-08	SKP2	S-phase kinase associated protein 2
ENSG00000167325	1778.08	1.26026	0.213547	5.90157	3.6e-09	1.04e-07	RRM1	ribonucleotide reductase catalytic subunit M1
ENSG00000148400	1673.75	1.25948	0.228761	5.50565	3.68e-08	8.83e-07	NOTCH1	notch receptor 1
ENSG00000188677	187.217	1.25916	0.314773	4.00022	6.33e-05	0.000671743	PARVB	parvin beta
ENSG00000213853	1753.08	1.25881	0.241562	5.21111	1.88e-07	3.85e-06	EMP2	epithelial membrane protein 2
ENSG00000087586	729.665	1.25714	0.256181	4.90723	9.24e-07	1.6e-05	AURKA	aurora kinase A
ENSG00000197275	55.1413	1.25673	0.382355	3.28681	0.00101329	0.00723571	RAD54B	RAD54 homolog B
ENSG00000121988	235.415	1.25458	0.384113	3.26616	0.00109015	0.00767771	ZRANB3	zinc finger RANBP2-type containing 3
ENSG00000183763	151.147	1.25315	0.239215	5.2386	1.62e-07	3.35e-06	TRAIP	TRAF interacting protein
ENSG00000183963	1457.3	1.25058	0.181724	6.88175	5.91e-12	3.01e-10	SMTN	smoothelin
ENSG00000205309	26.2967	1.25044	0.47977	2.60634	0.00915158	0.0440067	NT5M	5',3'-nucleotidase, mitochondrial
ENSG00000221829	406.6	1.2469	0.216076	5.77064	7.9e-09	2.16e-07	FANCG	FA complementation group G
ENSG00000185432	169.343	1.24676	0.483424	2.57901	0.00990828	0.0468199	METTL7A	methyltransferase like 7A
ENSG00000051180	182.444	1.24638	0.247596	5.03391	4.81e-07	8.93e-06	RAD51	RAD51 recombinase
ENSG00000159055	298.523	1.24587	0.238623	5.22109	1.78e-07	3.66e-06	MIS18A	MIS18 kinetochore protein A
ENSG00000245888	42.1543	1.24508	0.426198	2.92136	0.00348507	0.0202037	NSMCE1-DT	NSMCE1 divergent transcript
ENSG00000285106	88.7165	1.24021	0.33049	3.75263	0.000174988	0.00162189	NA	NA
ENSG00000278705	2256.27	1.23926	0.207782	5.96421	2.46e-09	7.35e-08	H4C2	H4 clustered histone 2
ENSG00000107833	379.698	1.23866	0.246106	5.03301	4.83e-07	8.96e-06	NPM3	nucleophosmin/nucleoplasmin 3
ENSG00000101057	834.341	1.23847	0.236331	5.24038	1.6e-07	3.32e-06	MYBL2	MYB proto-oncogene like 2
ENSG00000166682	68.0504	1.23698	0.453734	2.72623	0.00640627	0.0332042	TMPRSS5	transmembrane serine protease 5
ENSG00000270276	52.9233	1.23367	0.34078	3.62014	0.000294449	0.00253966	H4C15	H4 clustered histone 15
ENSG00000179241	157.489	1.23318	0.283775	4.34561	1.39e-05	0.00017569	LDLRAD3	low density lipoprotein receptor class A domain containing 3
ENSG00000138092	255.067	1.23102	0.215336	5.71675	1.09e-08	2.87e-07	CENPO	centromere protein O
ENSG00000176619	3921.12	1.23054	0.18519	6.64475	3.04e-11	1.34e-09	LMNB2	lamin B2
ENSG00000123219	389.52	1.22684	0.2467	4.973	6.59e-07	1.19e-05	CENPK	centromere protein K
ENSG00000204335	228.809	1.22676	0.261126	4.69796	2.63e-06	4e-05	SP5	Sp5 transcription factor
ENSG00000176208	388.127	1.22576	0.245674	4.98937	6.06e-07	1.1e-05	ATAD5	ATPase family AAA domain containing 5
ENSG00000285967	168.878	1.22553	0.2982	4.10974	3.96e-05	0.000443157	NIPBL-DT	NIPBL divergent transcript
ENSG00000198860	586.246	1.22535	0.229002	5.35085	8.75e-08	1.95e-06	TSEN15	tRNA splicing endonuclease subunit 15
ENSG00000171792	398.469	1.22526	0.200994	6.09602	1.09e-09	3.48e-08	RHNO1	RAD9-HUS1-RAD1 interacting nuclear orphan 1
ENSG00000228889	48.7701	1.22204	0.366469	3.33463	0.000854133	0.00627552	UBAC2-AS1	UBAC2 antisense RNA 1
ENSG00000171004	63.0531	1.22192	0.44379	2.75337	0.00589854	0.0310987	HS6ST2	heparan sulfate 6-O-sulfotransferase 2
ENSG00000154920	121.621	1.22125	0.251675	4.8525	1.22e-06	2.03e-05	EME1	essential meiotic structure-specific endonuclease 1
ENSG00000160766	59.1843	1.22033	0.335449	3.6379	0.00027487	0.00239387	GBAP1	glucosylceramidase beta pseudogene 1
ENSG00000070182	219.76	1.21977	0.258591	4.71699	2.39e-06	3.69e-05	SPTB	spectrin beta, erythrocytic
ENSG00000077312	825.09	1.21963	0.199067	6.12672	8.97e-10	2.92e-08	SNRPA	small nuclear ribonucleoprotein polypeptide A
ENSG00000163864	220.781	1.2192	0.293341	4.15625	3.24e-05	0.000370288	NMNAT3	nicotinamide nucleotide adenylyltransferase 3
ENSG00000187554	97.2516	1.21838	0.289732	4.20519	2.61e-05	0.000306258	TLR5	toll like receptor 5
ENSG00000225200	53.1358	1.2179	0.386094	3.15441	0.00160826	0.0106511	NA	NA
ENSG00000187514	14663.7	1.21743	0.219351	5.55014	2.85e-08	6.99e-07	PTMA	prothymosin alpha
ENSG00000143578	138.666	1.21602	0.247918	4.90495	9.35e-07	1.62e-05	CREB3L4	cAMP responsive element binding protein 3 like 4
ENSG00000092621	1886.8	1.21524	0.284812	4.26682	1.98e-05	0.000239702	PHGDH	phosphoglycerate dehydrogenase
ENSG00000154127	1614.31	1.21392	0.245277	4.94919	7.45e-07	1.33e-05	UBASH3B	ubiquitin associated and SH3 domain containing B
ENSG00000100749	530.949	1.21186	0.25501	4.75221	2.01e-06	3.16e-05	VRK1	VRK serine/threonine kinase 1
ENSG00000166845	123.468	1.21157	0.369901	3.27538	0.00105518	0.00747757	C18orf54	chromosome 18 open reading frame 54
ENSG00000185716	417.132	1.21155	0.198413	6.1062	1.02e-09	3.28e-08	MOSMO	modulator of smoothened
ENSG00000076928	1278.62	1.2103	0.284739	4.25058	2.13e-05	0.000256243	ARHGEF1	Rho guanine nucleotide exchange factor 1
ENSG00000101945	133.642	1.20946	0.275332	4.39272	1.12e-05	0.000145221	SUV39H1	suppressor of variegation 3-9 homolog 1
ENSG00000230844	54.198	1.2091	0.328739	3.67798	0.000235086	0.0020972	ZNF674-AS1	ZNF674 antisense RNA 1 (head to head)
ENSG00000270019	30.2936	1.20704	0.43263	2.79002	0.00527055	0.0284374	NA	NA
ENSG00000205622	106.076	1.20682	0.324517	3.7188	0.000200168	0.00182353	NA	NA
ENSG00000232803	96.5179	1.20559	0.401931	2.99949	0.00270432	0.0164354	SLCO4A1-AS1	SLCO4A1 antisense RNA 1
ENSG00000177406	76.6294	1.20489	0.370125	3.25535	0.00113251	0.00791649	NINJ2-AS1	NINJ2 antisense RNA 1
ENSG00000095585	300.492	1.20467	0.361897	3.32877	0.000872305	0.00638387	BLNK	B cell linker
ENSG00000141510	1261.66	1.20286	0.197597	6.08743	1.15e-09	3.66e-08	TP53	tumor protein p53
ENSG00000173457	1671.88	1.2024	0.242658	4.95513	7.23e-07	1.29e-05	PPP1R14B	protein phosphatase 1 regulatory inhibitor subunit 14B
ENSG00000101412	368.393	1.20138	0.268125	4.48067	7.44e-06	0.000101044	E2F1	E2F transcription factor 1
ENSG00000163913	303.922	1.20087	0.224581	5.34716	8.93e-08	1.98e-06	IFT122	intraflagellar transport 122
ENSG00000213888	54.7501	1.20002	0.340812	3.52107	0.000429815	0.00350193	NA	NA
ENSG00000130270	49.5841	1.19991	0.463902	2.58655	0.0096942	0.0460223	ATP8B3	ATPase phospholipid transporting 8B3
ENSG00000170364	204.754	1.19988	0.249895	4.80152	1.57e-06	2.55e-05	SETMAR	SET domain and mariner transposase fusion gene
ENSG00000276116	60.2565	1.19906	0.364474	3.28983	0.00100249	0.00717926	NA	NA
ENSG00000106462	663.119	1.19808	0.230509	5.19752	2.02e-07	4.11e-06	EZH2	enhancer of zeste 2 polycomb repressive complex 2 subunit
ENSG00000017483	151.308	1.19766	0.410626	2.91666	0.00353798	0.020441	SLC38A5	solute carrier family 38 member 5
ENSG00000094804	786.005	1.19722	0.247225	4.84264	1.28e-06	2.12e-05	CDC6	cell division cycle 6
ENSG00000214223	70.9625	1.1969	0.379173	3.15662	0.00159608	0.0105798	NA	NA
ENSG00000131650	39.4279	1.19668	0.428443	2.79308	0.0052209	0.0282178	KREMEN2	kringle containing transmembrane protein 2
ENSG00000228716	888.553	1.19597	0.232378	5.14666	2.65e-07	5.28e-06	DHFR	dihydrofolate reductase
ENSG00000236581	235.578	1.19457	0.393516	3.03562	0.00240038	0.0149456	STARD13-AS	STARD13 antisense RNA
ENSG00000122952	863.78	1.19349	0.249532	4.78294	1.73e-06	2.77e-05	ZWINT	ZW10 interacting kinetochore protein
ENSG00000100583	36.4965	1.19258	0.422271	2.82421	0.00473972	0.0259846	SAMD15	sterile alpha motif domain containing 15
ENSG00000118557	36.6887	1.19197	0.461062	2.58528	0.00972996	0.0461332	PMFBP1	polyamine modulated factor 1 binding protein 1
ENSG00000206535	33.0248	1.19175	0.452112	2.63595	0.00839011	0.0410063	LNP1	leukemia NUP98 fusion partner 1
ENSG00000259087	89.2765	1.19083	0.35923	3.31495	0.000916597	0.00666224	NA	NA
ENSG00000130701	134.633	1.18956	0.293937	4.04698	5.19e-05	0.000564933	RBBP8NL	RBBP8 N-terminal like
ENSG00000169684	76.9682	1.18885	0.437894	2.71493	0.00662891	0.0340505	CHRNA5	cholinergic receptor nicotinic alpha 5 subunit
ENSG00000170779	432.769	1.18884	0.219009	5.42826	5.69e-08	1.31e-06	CDCA4	cell division cycle associated 4
ENSG00000136811	701.007	1.18882	0.192943	6.1615	7.21e-10	2.39e-08	ODF2	outer dense fiber of sperm tails 2
ENSG00000178921	666.078	1.18868	0.249264	4.76877	1.85e-06	2.93e-05	PFAS	phosphoribosylformylglycinamidine synthase
ENSG00000119397	602.701	1.1877	0.2415	4.91802	8.74e-07	1.53e-05	CNTRL	centriolin
ENSG00000187837	7124.16	1.18735	0.246381	4.81916	1.44e-06	2.35e-05	H1-2	H1.2 linker histone, cluster member
ENSG00000167755	4449.21	1.18718	0.253828	4.67709	2.91e-06	4.37e-05	KLK6	kallikrein related peptidase 6
ENSG00000054654	8063.24	1.18686	0.202381	5.86445	4.51e-09	1.28e-07	SYNE2	spectrin repeat containing nuclear envelope protein 2
ENSG00000249992	73.04	1.1865	0.351761	3.37304	0.000743444	0.00558519	TMEM158	transmembrane protein 158 (gene/pseudogene)
ENSG00000171435	91.8494	1.18585	0.322566	3.6763	0.000236639	0.00210798	KSR2	kinase suppressor of ras 2
ENSG00000241556	28.7711	1.18489	0.451562	2.62399	0.00869071	0.0421165	NA	NA
ENSG00000154146	101.248	1.18464	0.298549	3.96799	7.25e-05	0.000755024	NRGN	neurogranin
ENSG00000204860	117.961	1.18433	0.437864	2.7048	0.0068345	0.0348981	NA	NA
ENSG00000162714	621.582	1.18431	0.17656	6.70765	1.98e-11	9.12e-10	ZNF496	zinc finger protein 496
ENSG00000186468	948.44	1.18188	0.341472	3.46114	0.0005379	0.00424193	RPS23	ribosomal protein S23
ENSG00000125885	166.696	1.17996	0.266225	4.4322	9.33e-06	0.000123586	MCM8	minichromosome maintenance 8 homologous recombination repair factor
ENSG00000116106	187.587	1.17928	0.23866	4.94126	7.76e-07	1.38e-05	EPHA4	EPH receptor A4
ENSG00000156172	73.3743	1.17925	0.34028	3.46554	0.000529171	0.00418047	C8orf37	chromosome 8 open reading frame 37
ENSG00000278192	46.4053	1.17805	0.419858	2.80583	0.00501869	0.0273097	NA	NA
ENSG00000170899	394.054	1.17653	0.234926	5.0081	5.5e-07	1.01e-05	GSTA4	glutathione S-transferase alpha 4
ENSG00000021300	909.662	1.17649	0.36696	3.20603	0.00134579	0.00917359	PLEKHB1	pleckstrin homology domain containing B1
ENSG00000123975	707.893	1.17619	0.260352	4.5177	6.25e-06	8.66e-05	CKS2	CDC28 protein kinase regulatory subunit 2
ENSG00000164045	455.969	1.17226	0.321294	3.64854	0.00026373	0.00231216	CDC25A	cell division cycle 25A
ENSG00000088836	449.282	1.17059	0.326377	3.5866	0.000335014	0.00282739	SLC4A11	solute carrier family 4 member 11
ENSG00000235257	87.9319	1.17032	0.274114	4.26945	1.96e-05	0.000237757	ITGA9-AS1	ITGA9 antisense RNA 1
ENSG00000077782	388.195	1.16948	0.303615	3.85185	0.000117227	0.00114789	FGFR1	fibroblast growth factor receptor 1
ENSG00000051825	770.593	1.16902	0.235527	4.9634	6.93e-07	1.24e-05	MPHOSPH9	M-phase phosphoprotein 9
ENSG00000206228	29.0529	1.16867	0.428968	2.72438	0.00644218	0.033344	NA	NA
ENSG00000000460	205.283	1.16809	0.297002	3.93293	8.39e-05	0.000860902	C1orf112	chromosome 1 open reading frame 112
ENSG00000143401	1021.69	1.16798	0.211874	5.51263	3.54e-08	8.52e-07	ANP32E	acidic nuclear phosphoprotein 32 family member E
ENSG00000214756	119.325	1.16788	0.274811	4.24976	2.14e-05	0.000256767	CSKMT	citrate synthase lysine methyltransferase
ENSG00000186153	123.624	1.16504	0.247227	4.71244	2.45e-06	3.75e-05	WWOX	WW domain containing oxidoreductase
ENSG00000172244	66.1047	1.16497	0.368311	3.16301	0.00156145	0.0103718	C5orf34	chromosome 5 open reading frame 34
ENSG00000092853	410.435	1.16465	0.289519	4.0227	5.75e-05	0.000617886	CLSPN	claspin
ENSG00000133121	461.406	1.16376	0.322616	3.60725	0.000309461	0.00264568	STARD13	StAR related lipid transfer domain containing 13
ENSG00000273542	175.522	1.16343	0.324592	3.58429	0.000338	0.00284937	H4C12	H4 clustered histone 12
ENSG00000088727	172.393	1.16169	0.27121	4.28335	1.84e-05	0.000225123	KIF9	kinesin family member 9
ENSG00000165474	1049.83	1.1612	0.239756	4.84325	1.28e-06	2.11e-05	GJB2	gap junction protein beta 2
ENSG00000182010	453.964	1.16024	0.238677	4.86112	1.17e-06	1.96e-05	RTKN2	rhotekin 2
ENSG00000178035	3430.94	1.1593	0.169695	6.8317	8.39e-12	4.15e-10	IMPDH2	inosine monophosphate dehydrogenase 2
ENSG00000109084	1249.15	1.15886	0.316896	3.65691	0.000255276	0.00224951	TMEM97	transmembrane protein 97
ENSG00000182481	2333.54	1.15723	0.201268	5.74972	8.94e-09	2.43e-07	KPNA2	karyopherin subunit alpha 2
ENSG00000165521	64.9932	1.15588	0.374085	3.0899	0.00200226	0.012798	EML5	EMAP like 5
ENSG00000118762	449.652	1.15504	0.22702	5.08783	3.62e-07	6.97e-06	PKD2	polycystin 2, transient receptor potential cation channel
ENSG00000126453	407.792	1.15175	0.222426	5.17812	2.24e-07	4.54e-06	BCL2L12	BCL2 like 12
ENSG00000180425	73.578	1.15022	0.300331	3.82983	0.00012823	0.0012415	C11orf71	chromosome 11 open reading frame 71
ENSG00000269609	156.646	1.14963	0.237383	4.84292	1.28e-06	2.11e-05	RPARP-AS1	RPARP antisense RNA 1
ENSG00000287405	31.7533	1.14901	0.432818	2.65472	0.00793749	0.0393096	NA	NA
ENSG00000287811	32.5449	1.14898	0.413555	2.7783	0.00546443	0.0292381	NA	NA
ENSG00000003096	61.8702	1.14824	0.4328	2.65305	0.00797685	0.0394695	KLHL13	kelch like family member 13
ENSG00000095002	1065.09	1.14704	0.215346	5.32648	1e-07	2.19e-06	MSH2	mutS homolog 2
ENSG00000105227	97.2769	1.14698	0.365388	3.13909	0.00169475	0.0111282	PRX	periaxin
ENSG00000149476	768.863	1.14677	0.201909	5.67961	1.35e-08	3.54e-07	TKFC	triokinase and FMN cyclase
ENSG00000040275	394.241	1.14598	0.187715	6.1049	1.03e-09	3.31e-08	SPDL1	spindle apparatus coiled-coil protein 1
ENSG00000101868	697.706	1.14548	0.235446	4.86514	1.14e-06	1.93e-05	POLA1	DNA polymerase alpha 1, catalytic subunit
ENSG00000170175	470.843	1.14473	0.273769	4.18136	2.9e-05	0.000335618	CHRNB1	cholinergic receptor nicotinic beta 1 subunit
ENSG00000227403	83.0294	1.14301	0.295284	3.87089	0.000108439	0.00107693	LINC01806	long intergenic non-protein coding RNA 1806
ENSG00000131370	126.823	1.14221	0.323512	3.53064	0.000414553	0.00338622	SH3BP5	SH3 domain binding protein 5
ENSG00000234664	98.5628	1.14107	0.320473	3.5606	0.000370015	0.00307521	NA	NA
ENSG00000105974	994.662	1.13985	0.409983	2.78024	0.00543183	0.0291108	CAV1	caveolin 1
ENSG00000197744	59.5756	1.13921	0.335383	3.39675	0.000681914	0.00517685	NA	NA
ENSG00000105472	53.3368	1.13916	0.348626	3.26756	0.0010848	0.00765347	CLEC11A	C-type lectin domain containing 11A
ENSG00000287156	187.341	1.139	0.284851	3.9986	6.37e-05	0.000675675	NA	NA
ENSG00000246898	115.428	1.13897	0.382056	2.98117	0.00287146	0.0172589	NA	NA
ENSG00000108561	2486.01	1.13718	0.214468	5.30231	1.14e-07	2.45e-06	C1QBP	complement C1q binding protein
ENSG00000104332	63.3512	1.13649	0.423808	2.68161	0.00732683	0.0368372	SFRP1	secreted frizzled related protein 1
ENSG00000137310	609.271	1.1359	0.248763	4.5662	4.97e-06	7.03e-05	TCF19	transcription factor 19
ENSG00000119403	631.277	1.13476	0.205357	5.5258	3.28e-08	7.96e-07	PHF19	PHD finger protein 19
ENSG00000179240	247.705	1.13153	0.308637	3.66623	0.000246151	0.00218031	GVQW3	GVQW motif containing 3
ENSG00000272447	37.2693	1.12844	0.41839	2.6971	0.00699471	0.0355416	LOC642361	uncharacterized LOC642361
ENSG00000106268	226.975	1.12769	0.278051	4.05568	5e-05	0.000546431	NUDT1	nudix hydrolase 1
ENSG00000177383	770.962	1.12765	0.164951	6.83629	8.13e-12	4.03e-10	MAGEF1	MAGE family member F1
ENSG00000132967	99.7208	1.12709	0.351666	3.20499	0.00135068	0.0092011	NA	NA
ENSG00000150456	146.731	1.12671	0.230115	4.89627	9.77e-07	1.68e-05	EEF1AKMT1	EEF1A lysine methyltransferase 1
ENSG00000160284	172.787	1.12471	0.347286	3.23858	0.00120127	0.00831005	SPATC1L	spermatogenesis and centriole associated 1 like
ENSG00000104983	270.515	1.12439	0.283565	3.96518	7.33e-05	0.000762545	CCDC61	coiled-coil domain containing 61
ENSG00000146410	80.0932	1.12383	0.295926	3.79766	0.000146067	0.00138953	MTFR2	mitochondrial fission regulator 2
ENSG00000243829	55.6021	1.12371	0.327032	3.43608	0.00059019	0.00458957	NA	NA
ENSG00000076003	1157.88	1.12188	0.243843	4.60083	4.21e-06	6.08e-05	MCM6	minichromosome maintenance complex component 6
ENSG00000244879	1107.23	1.12186	0.392423	2.8588	0.00425246	0.0238242	NA	NA
ENSG00000164323	1645.84	1.12171	0.327531	3.42475	0.000615355	0.00475386	CFAP97	cilia and flagella associated protein 97
ENSG00000106178	95.272	1.12162	0.411801	2.7237	0.00645549	0.0333666	CCL24	C-C motif chemokine ligand 24
ENSG00000132646	2599.43	1.1212	0.214942	5.21629	1.83e-07	3.75e-06	PCNA	proliferating cell nuclear antigen
ENSG00000182985	356.784	1.12035	0.307728	3.6407	0.0002719	0.00237262	CADM1	cell adhesion molecule 1
ENSG00000287692	49.359	1.12027	0.425405	2.63342	0.00845298	0.0412415	NA	NA
ENSG00000133116	218.103	1.11976	0.399038	2.80615	0.00501376	0.0272962	KL	klotho
ENSG00000112981	55.1667	1.11866	0.412806	2.7099	0.00673033	0.0344606	NME5	NME/NM23 family member 5
ENSG00000105202	1265.32	1.11864	0.199928	5.59518	2.2e-08	5.56e-07	FBL	fibrillarin
ENSG00000181163	14205	1.11809	0.146918	7.6103	2.73e-14	2.12e-12	NPM1	nucleophosmin 1
ENSG00000144395	96.4061	1.11759	0.318348	3.51059	0.000447113	0.00362307	CCDC150	coiled-coil domain containing 150
ENSG00000136261	946.067	1.11686	0.181458	6.1549	7.51e-10	2.49e-08	BZW2	basic leucine zipper and W2 domains 2
ENSG00000260804	115.333	1.11644	0.393889	2.83441	0.00459098	0.0253211	LINC01963	long intergenic non-protein coding RNA 1963
ENSG00000092036	136.18	1.1159	0.309858	3.60131	0.000316616	0.00268785	HAUS4	HAUS augmin like complex subunit 4
ENSG00000108578	337.475	1.11559	0.229929	4.8519	1.22e-06	2.03e-05	BLMH	bleomycin hydrolase
ENSG00000179051	2980.8	1.11518	0.167871	6.64307	3.07e-11	1.35e-09	RCC2	regulator of chromosome condensation 2
ENSG00000105655	898.486	1.11506	0.18357	6.07433	1.25e-09	3.93e-08	ISYNA1	inositol-3-phosphate synthase 1
ENSG00000117543	307.53	1.11399	0.194204	5.73619	9.68e-09	2.6e-07	DPH5	diphthamide biosynthesis 5
ENSG00000172167	186.222	1.11356	0.237653	4.68567	2.79e-06	4.21e-05	MTBP	MDM2 binding protein
ENSG00000119866	378.394	1.11306	0.35278	3.1551	0.00160441	0.0106319	BCL11A	BAF chromatin remodeling complex subunit BCL11A
ENSG00000261801	56.9591	1.11228	0.392199	2.83601	0.00456815	0.0252201	LOXL1-AS1	LOXL1 antisense RNA 1
ENSG00000174206	232.845	1.11036	0.242331	4.58199	4.61e-06	6.59e-05	C12orf66	chromosome 12 open reading frame 66
ENSG00000138587	61.959	1.11033	0.36938	3.00593	0.00264771	0.0161704	MNS1	meiosis specific nuclear structural 1
ENSG00000164106	43.4671	1.10949	0.38069	2.91442	0.00356353	0.0205567	SCRG1	stimulator of chondrogenesis 1
ENSG00000204228	365.828	1.104	0.270619	4.07955	4.51e-05	0.000495904	HSD17B8	hydroxysteroid 17-beta dehydrogenase 8
ENSG00000226200	69.6635	1.10284	0.370827	2.974	0.00293947	0.0175732	NA	NA
ENSG00000140025	95.9548	1.10231	0.339325	3.24854	0.00115998	0.00807938	EFCAB11	EF-hand calcium binding domain 11
ENSG00000166394	484.414	1.10061	0.216434	5.0852	3.67e-07	7.05e-06	CYB5R2	cytochrome b5 reductase 2
ENSG00000162062	162.239	1.09823	0.266978	4.11356	3.9e-05	0.000436323	TEDC2	tubulin epsilon and delta complex 2
ENSG00000183765	345.672	1.09792	0.244875	4.4836	7.34e-06	0.0001	CHEK2	checkpoint kinase 2
ENSG00000105767	892.873	1.097	0.411077	2.66859	0.00761698	0.0380254	CADM4	cell adhesion molecule 4
ENSG00000135486	16078.1	1.09692	0.184393	5.94881	2.7e-09	8.02e-08	HNRNPA1	heterogeneous nuclear ribonucleoprotein A1
ENSG00000100116	433.468	1.09675	0.248368	4.41583	1.01e-05	0.000132377	GCAT	glycine C-acetyltransferase
ENSG00000198755	11284.5	1.09636	0.146195	7.49927	6.42e-14	4.63e-12	RPL10A	ribosomal protein L10a
ENSG00000137198	190.219	1.09608	0.378902	2.89278	0.00381847	0.0218024	GMPR	guanosine monophosphate reductase
ENSG00000136122	183.449	1.09599	0.272745	4.01837	5.86e-05	0.000627096	BORA	BORA aurora kinase A activator
ENSG00000123374	298.429	1.09523	0.248649	4.40473	1.06e-05	0.000138443	CDK2	cyclin dependent kinase 2
ENSG00000185697	129.379	1.0946	0.3243	3.37529	0.000737383	0.00554525	MYBL1	MYB proto-oncogene like 1
ENSG00000180354	295.225	1.0939	0.237871	4.5987	4.25e-06	6.14e-05	MTURN	maturin, neural progenitor differentiation regulator homolog
ENSG00000125378	4675.72	1.09327	0.280626	3.89581	9.79e-05	0.000986003	BMP4	bone morphogenetic protein 4
ENSG00000141968	204.233	1.09218	0.353718	3.08771	0.00201704	0.0128742	VAV1	vav guanine nucleotide exchange factor 1
ENSG00000189403	5022.28	1.09133	0.224246	4.86668	1.13e-06	1.91e-05	HMGB1	high mobility group box 1
ENSG00000159267	841.857	1.09098	0.214957	5.07532	3.87e-07	7.37e-06	HLCS	holocarboxylase synthetase
ENSG00000147140	7437.78	1.09057	0.142716	7.64153	2.15e-14	1.71e-12	NONO	non-POU domain containing octamer binding
ENSG00000126457	3024.75	1.0896	0.179308	6.07671	1.23e-09	3.88e-08	PRMT1	protein arginine methyltransferase 1
ENSG00000120802	2520.5	1.08859	0.214813	5.06761	4.03e-07	7.63e-06	TMPO	thymopoietin
ENSG00000110881	86.1261	1.08788	0.333475	3.26226	0.00110529	0.00776373	ASIC1	acid sensing ion channel subunit 1
ENSG00000101444	2806.5	1.08774	0.194506	5.59232	2.24e-08	5.63e-07	AHCY	adenosylhomocysteinase
ENSG00000108064	1222.67	1.08702	0.194492	5.58903	2.28e-08	5.73e-07	TFAM	transcription factor A, mitochondrial
ENSG00000132436	611.527	1.08692	0.22352	4.86274	1.16e-06	1.95e-05	FIGNL1	fidgetin like 1
ENSG00000067955	1447.84	1.08659	0.169929	6.39438	1.61e-10	6.08e-09	CBFB	core-binding factor subunit beta
ENSG00000251669	73.706	1.08637	0.365781	2.97	0.00297804	0.0177326	FAM86EP	family with sequence similarity 86, member A pseudogene
ENSG00000182022	653.221	1.08606	0.214847	5.05506	4.3e-07	8.09e-06	CHST15	carbohydrate sulfotransferase 15
ENSG00000157557	7764.66	1.08553	0.350073	3.10086	0.00192959	0.0123927	ETS2	ETS proto-oncogene 2, transcription factor
ENSG00000235280	47.2501	1.08488	0.372963	2.90883	0.00362789	0.0208688	NA	NA
ENSG00000101220	534.988	1.08336	0.210724	5.14115	2.73e-07	5.4e-06	C20orf27	chromosome 20 open reading frame 27
ENSG00000269293	49.6173	1.08302	0.358141	3.024	0.00249454	0.0153862	ZSCAN16-AS1	ZSCAN16 antisense RNA 1
ENSG00000125257	742.899	1.08297	0.310746	3.48506	0.000492026	0.00392071	ABCC4	ATP binding cassette subfamily C member 4
ENSG00000166033	222.762	1.08275	0.236157	4.58488	4.54e-06	6.51e-05	HTRA1	HtrA serine peptidase 1
ENSG00000135119	176.788	1.08112	0.275392	3.92577	8.65e-05	0.000884905	RNFT2	ring finger protein, transmembrane 2
ENSG00000249115	277.84	1.07668	0.237561	4.53224	5.84e-06	8.12e-05	HAUS5	HAUS augmin like complex subunit 5
ENSG00000152240	238.502	1.07603	0.244206	4.40625	1.05e-05	0.00013772	HAUS1	HAUS augmin like complex subunit 1
ENSG00000179588	466.078	1.07576	0.25799	4.16978	3.05e-05	0.000351127	ZFPM1	zinc finger protein, FOG family member 1
ENSG00000122592	63.8091	1.07296	0.316988	3.38486	0.000712157	0.0053718	HOXA7	homeobox A7
ENSG00000197905	148.43	1.07262	0.297755	3.60236	0.000315336	0.00268081	TEAD4	TEA domain transcription factor 4
ENSG00000135338	207.428	1.06995	0.292223	3.66141	0.000250827	0.00221554	LCA5	lebercilin LCA5
ENSG00000124374	360.976	1.06982	0.221999	4.81902	1.44e-06	2.35e-05	PAIP2B	poly(A) binding protein interacting protein 2B
ENSG00000215021	3179.41	1.0693	0.182161	5.87007	4.36e-09	1.24e-07	PHB2	prohibitin 2
ENSG00000104356	373.32	1.06807	0.200706	5.32155	1.03e-07	2.24e-06	POP1	POP1 homolog, ribonuclease P/MRP subunit
ENSG00000148019	849.42	1.06785	0.277801	3.84394	0.000121074	0.00118143	CEP78	centrosomal protein 78
ENSG00000167112	511.75	1.06776	0.181492	5.88324	4.02e-09	1.16e-07	TRUB2	TruB pseudouridine synthase family member 2
ENSG00000253944	100.365	1.06757	0.383675	2.78248	0.00539444	0.0289529	NA	NA
ENSG00000155755	189.851	1.06629	0.246842	4.31973	1.56e-05	0.000194969	TMEM237	transmembrane protein 237
ENSG00000247271	128.347	1.0649	0.250699	4.24772	2.16e-05	0.00025898	ZBED5-AS1	ZBED5 antisense RNA 1
ENSG00000104783	2174.1	1.06476	0.19234	5.53582	3.1e-08	7.56e-07	KCNN4	potassium calcium-activated channel subfamily N member 4
ENSG00000162836	963.703	1.0646	0.214111	4.97218	6.62e-07	1.19e-05	ACP6	acid phosphatase 6, lysophosphatidic
ENSG00000108641	280.772	1.06392	0.218687	4.86503	1.14e-06	1.93e-05	B9D1	B9 domain containing 1
ENSG00000276966	4055.29	1.06244	0.209633	5.06808	4.02e-07	7.62e-06	H4C5	H4 clustered histone 5
ENSG00000226360	91.9577	1.0622	0.285727	3.71753	0.000201178	0.00182981	NA	NA
ENSG00000165512	125.066	1.0612	0.292231	3.63137	0.000281915	0.00244571	ZNF22	zinc finger protein 22
ENSG00000227354	63.5898	1.05971	0.383619	2.76241	0.00573767	0.0304155	RBM26-AS1	RBM26 antisense RNA 1
ENSG00000203875	1518.85	1.05906	0.381716	2.77447	0.00552917	0.0295061	SNHG5	small nucleolar RNA host gene 5
ENSG00000124575	1753.42	1.05892	0.233409	4.53678	5.71e-06	7.97e-05	H1-3	H1.3 linker histone, cluster member
ENSG00000230291	109.612	1.05824	0.310876	3.40406	0.000663911	0.00505735	NA	NA
ENSG00000173207	861.027	1.05774	0.219281	4.82367	1.41e-06	2.31e-05	CKS1B	CDC28 protein kinase regulatory subunit 1B
ENSG00000228065	229.898	1.05661	0.215332	4.90688	9.25e-07	1.61e-05	NA	NA
ENSG00000256235	1004.87	1.05366	0.272679	3.86412	0.000111491	0.00109991	SMIM3	small integral membrane protein 3
ENSG00000219891	64.1732	1.05354	0.383531	2.74695	0.0060153	0.0315581	NA	NA
ENSG00000099284	524.354	1.0526	0.193482	5.44031	5.32e-08	1.23e-06	MACROH2A2	macroH2A.2 histone
ENSG00000049541	488.682	1.05185	0.188281	5.58659	2.32e-08	5.79e-07	RFC2	replication factor C subunit 2
ENSG00000248124	245.096	1.05119	0.282924	3.71546	0.000202832	0.00184329	NA	NA
ENSG00000230629	94.9234	1.05081	0.324543	3.23783	0.00120444	0.00832424	NA	NA
ENSG00000183960	52.2604	1.0498	0.366468	2.86465	0.00417465	0.0234862	KCNH8	potassium voltage-gated channel subfamily H member 8
ENSG00000181218	817.841	1.04939	0.197824	5.30467	1.13e-07	2.43e-06	H2AW	H2A.W histone
ENSG00000152127	10912.3	1.04938	0.257913	4.06873	4.73e-05	0.000518238	MGAT5	alpha-1,6-mannosylglycoprotein 6-beta-N-acetylglucosaminyltransferase
ENSG00000117877	45.9256	1.04926	0.354969	2.95593	0.0031173	0.0184051	CD3EAP	CD3e molecule associated protein
ENSG00000168393	783.281	1.04829	0.193936	5.40532	6.47e-08	1.47e-06	DTYMK	deoxythymidylate kinase
ENSG00000162591	1442.55	1.04661	0.283708	3.68905	0.000225096	0.00201859	MEGF6	multiple EGF like domains 6
ENSG00000163584	625.835	1.04584	0.212619	4.91884	8.71e-07	1.52e-05	RPL22L1	ribosomal protein L22 like 1
ENSG00000231527	38.794	1.04559	0.39711	2.633	0.00846335	0.0412741	FAM27C	family with sequence similarity 27 member C
ENSG00000263731	54.4005	1.04404	0.399296	2.61471	0.00893044	0.0431111	NA	NA
ENSG00000167670	640.692	1.04361	0.196085	5.32222	1.03e-07	2.24e-06	CHAF1A	chromatin assembly factor 1 subunit A
ENSG00000146038	197.29	1.04336	0.235227	4.43554	9.18e-06	0.000121899	DCDC2	doublecortin domain containing 2
ENSG00000158122	85.5271	1.04309	0.300597	3.47007	0.000520318	0.00411489	PRXL2C	peroxiredoxin like 2C
ENSG00000286341	52.2909	1.04302	0.402852	2.58908	0.00962334	0.0457149	NA	NA
ENSG00000147274	3958.31	1.04242	0.189948	5.48793	4.07e-08	9.61e-07	RBMX	RNA binding motif protein X-linked
ENSG00000137691	58.8958	1.04204	0.379173	2.74819	0.00599255	0.0314757	CFAP300	cilia and flagella associated protein 300
ENSG00000175536	57.3619	1.04174	0.393979	2.64416	0.00818932	0.0402836	LIPT2	lipoyl(octanoyl) transferase 2
ENSG00000287315	81.872	1.04143	0.406827	2.55987	0.010471	0.0490335	NA	NA
ENSG00000163521	81.5095	1.0414	0.312164	3.33605	0.000849779	0.00624969	GLB1L	galactosidase beta 1 like
ENSG00000222033	53.6581	1.04103	0.34708	2.99939	0.00270522	0.0164364	LINC01124	long intergenic non-protein coding RNA 1124
ENSG00000165891	220.741	1.03773	0.377688	2.74758	0.00600373	0.0315196	E2F7	E2F transcription factor 7
ENSG00000168234	327.296	1.03736	0.199334	5.20414	1.95e-07	3.99e-06	TTC39C	tetratricopeptide repeat domain 39C
ENSG00000178498	72.3828	1.03547	0.349359	2.96392	0.00303749	0.0180386	DTX3	deltex E3 ubiquitin ligase 3
ENSG00000234171	89.7441	1.03508	0.305976	3.38287	0.000717326	0.00540714	RNASEH1-AS1	RNASEH1 antisense RNA 1
ENSG00000143942	104.909	1.03494	0.295567	3.50153	0.000462592	0.00372631	CHAC2	ChaC cation transport regulator homolog 2
ENSG00000136877	1322.61	1.03395	0.221157	4.67519	2.94e-06	4.4e-05	FPGS	folylpolyglutamate synthase
ENSG00000253729	10724.7	1.03154	0.172493	5.98021	2.23e-09	6.74e-08	PRKDC	protein kinase, DNA-activated, catalytic subunit
ENSG00000169035	6949.1	1.02944	0.235064	4.37939	1.19e-05	0.000153412	KLK7	kallikrein related peptidase 7
ENSG00000151131	631.354	1.02799	0.272136	3.77748	0.000158424	0.00149186	C12orf45	chromosome 12 open reading frame 45
ENSG00000138376	654.839	1.02795	0.225588	4.55678	5.19e-06	7.33e-05	BARD1	BRCA1 associated RING domain 1
ENSG00000114999	997.209	1.02564	0.191981	5.34241	9.17e-08	2.03e-06	TTL	tubulin tyrosine ligase
ENSG00000156802	1522.48	1.0244	0.228304	4.487	7.22e-06	9.85e-05	ATAD2	ATPase family AAA domain containing 2
ENSG00000131351	188.205	1.02088	0.233742	4.36754	1.26e-05	0.000160675	HAUS8	HAUS augmin like complex subunit 8
ENSG00000235501	132.311	1.02085	0.246395	4.14314	3.43e-05	0.000388736	NA	NA
ENSG00000148229	539.651	1.02073	0.168415	6.06081	1.35e-09	4.25e-08	POLE3	DNA polymerase epsilon 3, accessory subunit
ENSG00000129757	394.747	1.02039	0.220829	4.62073	3.82e-06	5.58e-05	CDKN1C	cyclin dependent kinase inhibitor 1C
ENSG00000234741	2441.45	1.01983	0.180686	5.64422	1.66e-08	4.29e-07	GAS5	growth arrest specific 5
ENSG00000203760	197.206	1.0192	0.248165	4.10693	4.01e-05	0.000447144	CENPW	centromere protein W
ENSG00000175711	114.799	1.01874	0.268354	3.79623	0.000146912	0.00139698	B3GNTL1	UDP-GlcNAc:betaGal beta-1,3-N-acetylglucosaminyltransferase like 1
ENSG00000075239	348.362	1.01777	0.200629	5.07288	3.92e-07	7.45e-06	ACAT1	acetyl-CoA acetyltransferase 1
ENSG00000137038	886.458	1.01739	0.207849	4.89487	9.84e-07	1.69e-05	DMAC1	distal membrane arm assembly complex 1
ENSG00000137337	356.988	1.01704	0.202035	5.03398	4.8e-07	8.93e-06	MDC1	mediator of DNA damage checkpoint 1
ENSG00000122547	1429.95	1.01656	0.20825	4.88143	1.05e-06	1.79e-05	EEPD1	endonuclease/exonuclease/phosphatase family domain containing 1
ENSG00000139354	350.79	1.01648	0.283494	3.58556	0.000336362	0.00283663	GAS2L3	growth arrest specific 2 like 3
ENSG00000271122	115.013	1.01638	0.25489	3.98752	6.68e-05	0.000702367	LOC101930085	uncharacterized LOC101930085
ENSG00000166483	677.479	1.01572	0.273119	3.71896	0.000200041	0.00182311	WEE1	WEE1 G2 checkpoint kinase
ENSG00000109610	512.489	1.01436	0.278113	3.64731	0.000264998	0.00232055	SOD3	superoxide dismutase 3
ENSG00000176974	989.662	1.01389	0.266347	3.80663	0.000140873	0.00134757	SHMT1	serine hydroxymethyltransferase 1
ENSG00000076248	1184.49	1.01351	0.19695	5.14605	2.66e-07	5.29e-06	UNG	uracil DNA glycosylase
ENSG00000139679	220.882	1.01129	0.221014	4.57568	4.75e-06	6.74e-05	LPAR6	lysophosphatidic acid receptor 6
ENSG00000070718	803.334	1.0111	0.188672	5.35902	8.37e-08	1.88e-06	AP3M2	adaptor related protein complex 3 subunit mu 2
ENSG00000127990	366.097	1.01103	0.233453	4.33078	1.49e-05	0.000186581	SGCE	sarcoglycan epsilon
ENSG00000116830	911.939	1.0102	0.206209	4.89894	9.64e-07	1.66e-05	TTF2	transcription termination factor 2
ENSG00000239672	297.519	1.00992	0.268998	3.75439	0.000173764	0.00161522	NME1	NME/NM23 nucleoside diphosphate kinase 1
ENSG00000132780	1581.74	1.00984	0.233857	4.31819	1.57e-05	0.000195963	NASP	nuclear autoantigenic sperm protein
ENSG00000213553	466.672	1.00859	0.230016	4.38486	1.16e-05	0.000150124	NA	NA
ENSG00000180198	1186.27	1.008	0.206427	4.88308	1.04e-06	1.77e-05	RCC1	regulator of chromosome condensation 1
ENSG00000058804	1474.61	1.00765	0.193049	5.21966	1.79e-07	3.68e-06	NDC1	NDC1 transmembrane nucleoporin
ENSG00000166503	416.551	1.00609	0.275949	3.64591	0.000266447	0.00233232	HDGFL3	HDGF like 3
ENSG00000169174	3722.22	1.00572	0.372902	2.69701	0.0069965	0.0355416	PCSK9	proprotein convertase subtilisin/kexin type 9
ENSG00000177694	292.545	1.00377	0.297926	3.3692	0.000753854	0.0056539	NAALADL2	N-acetylated alpha-linked acidic dipeptidase like 2
ENSG00000197550	784.311	1.0013	0.197228	5.07685	3.84e-07	7.32e-06	NA	NA
ENSG00000163002	230.547	0.996431	0.242716	4.10534	4.04e-05	0.000449655	NUP35	nucleoporin 35
ENSG00000123179	586.212	0.996393	0.241464	4.12646	3.68e-05	0.000415057	EBPL	EBP like
ENSG00000173588	264.221	0.996305	0.25914	3.84465	0.000120724	0.00117852	CEP83	centrosomal protein 83
ENSG00000204392	307.067	0.995366	0.208043	4.78442	1.71e-06	2.75e-05	LSM2	LSM2 homolog, U6 small nuclear RNA and mRNA degradation associated
ENSG00000100714	1704.54	0.994485	0.193377	5.14273	2.71e-07	5.36e-06	MTHFD1	methylenetetrahydrofolate dehydrogenase, cyclohydrolase and formyltetrahydrofolate synthetase 1
ENSG00000141994	348.053	0.99427	0.261376	3.80397	0.000142393	0.00136037	DUS3L	dihydrouridine synthase 3 like
ENSG00000196345	82.6855	0.993958	0.322768	3.07949	0.00207358	0.0131824	ZKSCAN7	zinc finger with KRAB and SCAN domains 7
ENSG00000027001	658.601	0.992401	0.208466	4.7605	1.93e-06	3.04e-05	MIPEP	mitochondrial intermediate peptidase
ENSG00000105427	47.2187	0.991851	0.356405	2.78293	0.00538704	0.0289408	CNFN	cornifelin
ENSG00000226328	126.479	0.991564	0.251568	3.94153	8.1e-05	0.000833297	NUP50-DT	NUP50 divergent transcript
ENSG00000185834	116.025	0.991	0.244388	4.05503	5.01e-05	0.000547687	NA	NA
ENSG00000165175	1460	0.99022	0.23741	4.17093	3.03e-05	0.000349897	MID1IP1	MID1 interacting protein 1
ENSG00000115504	1198.01	0.989573	0.21298	4.64631	3.38e-06	5e-05	EHBP1	EH domain binding protein 1
ENSG00000204856	82.8176	0.989188	0.305421	3.23877	0.00120048	0.00830972	FAM216A	family with sequence similarity 216 member A
ENSG00000106477	236.15	0.988009	0.247386	3.9938	6.5e-05	0.000688235	CEP41	centrosomal protein 41
ENSG00000102302	126.177	0.987971	0.280707	3.51958	0.000432238	0.00351783	FGD1	FYVE, RhoGEF and PH domain containing 1
ENSG00000172878	81.8511	0.98745	0.294264	3.35566	0.000791768	0.00590116	METAP1D	methionyl aminopeptidase type 1D, mitochondrial
ENSG00000227081	159.28	0.986275	0.298356	3.30569	0.000947414	0.00686392	NA	NA
ENSG00000123416	1706.68	0.986228	0.185322	5.3217	1.03e-07	2.24e-06	TUBA1B	tubulin alpha 1b
ENSG00000168028	15440	0.986142	0.1786	5.52152	3.36e-08	8.13e-07	RPSA	ribosomal protein SA
ENSG00000065150	3155.36	0.98459	0.167623	5.87385	4.26e-09	1.22e-07	IPO5	importin 5
ENSG00000100823	1705.44	0.984487	0.204493	4.81428	1.48e-06	2.4e-05	APEX1	apurinic/apyrimidinic endodeoxyribonuclease 1
ENSG00000196924	29075.1	0.982647	0.269649	3.64418	0.00026825	0.00234443	FLNA	filamin A
ENSG00000135437	145.925	0.981884	0.324045	3.03009	0.00244481	0.0151492	RDH5	retinol dehydrogenase 5
ENSG00000130005	478.181	0.981159	0.285481	3.43686	0.000588502	0.00457803	GAMT	guanidinoacetate N-methyltransferase
ENSG00000204852	336.572	0.980805	0.233615	4.19839	2.69e-05	0.000314712	TCTN1	tectonic family member 1
ENSG00000099901	1673.95	0.980267	0.189337	5.17736	2.25e-07	4.55e-06	RANBP1	RAN binding protein 1
ENSG00000069275	7355.84	0.979694	0.173818	5.63634	1.74e-08	4.47e-07	NUCKS1	nuclear casein kinase and cyclin dependent kinase substrate 1
ENSG00000172164	2029.84	0.97925	0.178998	5.47072	4.48e-08	1.05e-06	SNTB1	syntrophin beta 1
ENSG00000271225	138.751	0.977669	0.253074	3.86317	0.000111924	0.00110235	NA	NA
ENSG00000113048	1383.96	0.977581	0.200023	4.88736	1.02e-06	1.74e-05	MRPS27	mitochondrial ribosomal protein S27
ENSG00000167005	2263.4	0.977181	0.18057	5.41165	6.24e-08	1.43e-06	NUDT21	nudix hydrolase 21
ENSG00000100027	75.9626	0.976034	0.299444	3.25949	0.00111614	0.0078301	YPEL1	yippee like 1
ENSG00000116906	3472.35	0.975261	0.26689	3.65416	0.00025802	0.00227011	GNPAT	glyceronephosphate O-acyltransferase
ENSG00000135643	283.603	0.974711	0.287533	3.3899	0.00069917	0.00528096	KCNMB4	potassium calcium-activated channel subfamily M regulatory beta subunit 4
ENSG00000163597	1399.5	0.973661	0.155963	6.24288	4.3e-10	1.5e-08	SNHG16	small nucleolar RNA host gene 16
ENSG00000090447	238.229	0.973585	0.208057	4.67943	2.88e-06	4.33e-05	TFAP4	transcription factor AP-4
ENSG00000178295	645.22	0.973558	0.2671	3.64492	0.000267477	0.0023386	GEN1	GEN1 Holliday junction 5' flap endonuclease
ENSG00000259153	62.2135	0.972731	0.322035	3.02058	0.00252291	0.0155397	LOC100506411	uncharacterized LOC100506411
ENSG00000249353	226.34	0.972429	0.226901	4.28569	1.82e-05	0.000223249	NA	NA
ENSG00000162607	1154.2	0.972302	0.213754	4.54871	5.4e-06	7.59e-05	USP1	ubiquitin specific peptidase 1
ENSG00000215492	119.237	0.971679	0.257254	3.77711	0.000158656	0.0014934	NA	NA
ENSG00000196284	72.1496	0.970079	0.309701	3.13231	0.00173438	0.0113347	SUPT3H	SPT3 homolog, SAGA and STAGA complex component
ENSG00000026508	3373.39	0.969953	0.232296	4.1755	2.97e-05	0.000343476	CD44	CD44 molecule (Indian blood group)
ENSG00000181104	213.857	0.969535	0.363213	2.66932	0.00760039	0.037968	F2R	coagulation factor II thrombin receptor
ENSG00000037897	110.293	0.969427	0.270513	3.58367	0.000338801	0.00285505	METTL1	methyltransferase like 1
ENSG00000053372	741.353	0.969339	0.200453	4.83573	1.33e-06	2.18e-05	MRTO4	MRT4 homolog, ribosome maturation factor
ENSG00000153551	813.683	0.969298	0.177582	5.45832	4.81e-08	1.12e-06	CMTM7	CKLF like MARVEL transmembrane domain containing 7
ENSG00000100629	205.82	0.967685	0.249704	3.87532	0.000106484	0.00105987	CEP128	centrosomal protein 128
ENSG00000114942	5304.2	0.965776	0.188274	5.12962	2.9e-07	5.72e-06	EEF1B2	eukaryotic translation elongation factor 1 beta 2
ENSG00000280128	196.069	0.96532	0.255714	3.775	0.000160008	0.0015036	NA	NA
ENSG00000187790	300.194	0.965318	0.282202	3.42067	0.000624675	0.00481045	FANCM	FA complementation group M
ENSG00000280109	852.545	0.964393	0.18222	5.29247	1.21e-07	2.57e-06	PLAC4	placenta enriched 4
ENSG00000183527	558.255	0.962879	0.282926	3.40328	0.000665813	0.00506666	PSMG1	proteasome assembly chaperone 1
ENSG00000112039	151.27	0.962787	0.230052	4.18509	2.85e-05	0.000331183	FANCE	FA complementation group E
ENSG00000134686	2292.45	0.962412	0.154352	6.23516	4.51e-10	1.57e-08	PHC2	polyhomeotic homolog 2
ENSG00000116874	309.08	0.961889	0.23895	4.02548	5.69e-05	0.000611377	WARS2	tryptophanyl tRNA synthetase 2, mitochondrial
ENSG00000113273	81.174	0.959897	0.333331	2.87971	0.00398036	0.0225769	ARSB	arylsulfatase B
ENSG00000213339	439.73	0.959595	0.269884	3.55558	0.000377143	0.00312516	QTRT1	queuine tRNA-ribosyltransferase catalytic subunit 1
ENSG00000185347	279.893	0.959511	0.332133	2.88894	0.00386545	0.0220257	TEDC1	tubulin epsilon and delta complex 1
ENSG00000110107	1963.14	0.95911	0.165275	5.80313	6.51e-09	1.81e-07	PRPF19	pre-mRNA processing factor 19
ENSG00000168116	155.743	0.958646	0.321656	2.98035	0.00287924	0.0173009	KIAA1586	KIAA1586
ENSG00000120158	347.98	0.958165	0.194775	4.91935	8.68e-07	1.52e-05	RCL1	RNA terminal phosphate cyclase like 1
ENSG00000175567	437.179	0.957012	0.217153	4.40709	1.05e-05	0.000137268	UCP2	uncoupling protein 2
ENSG00000010219	123.85	0.956688	0.28638	3.34062	0.000835909	0.00616811	DYRK4	dual specificity tyrosine phosphorylation regulated kinase 4
ENSG00000227615	103.642	0.956052	0.325192	2.93996	0.00328251	0.0192081	NA	NA
ENSG00000138031	426.237	0.955527	0.240639	3.97079	7.16e-05	0.000748651	ADCY3	adenylate cyclase 3
ENSG00000165138	1420.19	0.955355	0.226744	4.21336	2.52e-05	0.000296474	ANKS6	ankyrin repeat and sterile alpha motif domain containing 6
ENSG00000265817	202.646	0.955347	0.280577	3.40493	0.000661807	0.0050482	RAD54B	RAD54 homolog B
ENSG00000286742	247.32	0.954976	0.272271	3.50745	0.000452431	0.00365689	NA	NA
ENSG00000141854	242.043	0.954401	0.230109	4.1476	3.36e-05	0.000382458	MISP3	MISP family member 3
ENSG00000166965	669.815	0.95413	0.244616	3.90052	9.6e-05	0.000970934	RCCD1	RCC1 domain containing 1
ENSG00000196465	186.451	0.953736	0.256551	3.71752	0.000201185	0.00182981	MYL6B	myosin light chain 6B
ENSG00000089157	31362.6	0.953285	0.166568	5.72308	1.05e-08	2.79e-07	RPLP0	ribosomal protein lateral stalk subunit P0
ENSG00000107815	354.786	0.953277	0.218639	4.36004	1.3e-05	0.000165432	TWNK	twinkle mtDNA helicase
ENSG00000118276	573.892	0.953272	0.268703	3.54768	0.000388639	0.00320828	B4GALT6	beta-1,4-galactosyltransferase 6
ENSG00000166938	425.53	0.952418	0.314465	3.02869	0.00245618	0.0151999	DIS3L	DIS3 like exosome 3'-5' exoribonuclease
ENSG00000185875	245.838	0.95232	0.281821	3.37916	0.00072707	0.00547137	THNSL1	threonine synthase like 1
ENSG00000145365	171.458	0.950688	0.297848	3.19186	0.00141361	0.00954285	TIFA	TRAF interacting protein with forkhead associated domain
ENSG00000105948	149.492	0.950343	0.26347	3.60703	0.000309723	0.0026469	TTC26	tetratricopeptide repeat domain 26
ENSG00000149136	2417.11	0.950198	0.179901	5.2818	1.28e-07	2.71e-06	SSRP1	structure specific recognition protein 1
ENSG00000152766	639.157	0.949698	0.191246	4.96583	6.84e-07	1.23e-05	ANKRD22	ankyrin repeat domain 22
ENSG00000233184	73.3714	0.949424	0.296516	3.20193	0.00136508	0.00928811	LOC102606465	uncharacterized LOC102606465
ENSG00000162227	190.01	0.949201	0.239631	3.9611	7.46e-05	0.00077242	TAF6L	TATA-box binding protein associated factor 6 like
ENSG00000259673	159.58	0.948631	0.297139	3.19255	0.00141023	0.00952751	IQCH-AS1	IQCH antisense RNA 1
ENSG00000204628	18530	0.948613	0.15685	6.04789	1.47e-09	4.6e-08	RACK1	receptor for activated C kinase 1
ENSG00000136997	2174.27	0.948356	0.292168	3.24592	0.0011707	0.00812603	MYC	MYC proto-oncogene, bHLH transcription factor
ENSG00000183250	86.4607	0.946522	0.34485	2.74474	0.0060559	0.0317413	LINC01547	long intergenic non-protein coding RNA 1547
ENSG00000160051	84.4211	0.946509	0.282641	3.3488	0.000811624	0.00601856	IQCC	IQ motif containing C
ENSG00000232237	56.222	0.94595	0.369884	2.55742	0.0105451	0.0492908	ASCL5	achaete-scute family bHLH transcription factor 5
ENSG00000125871	428.189	0.945324	0.177623	5.32208	1.03e-07	2.24e-06	MGME1	mitochondrial genome maintenance exonuclease 1
ENSG00000197496	368.864	0.944928	0.32084	2.94517	0.00322781	0.0189425	SLC2A10	solute carrier family 2 member 10
ENSG00000170889	12486.4	0.94457	0.222013	4.25457	2.09e-05	0.000252115	RPS9	ribosomal protein S9
ENSG00000151576	500.185	0.944526	0.192037	4.91847	8.72e-07	1.52e-05	QTRT2	queuine tRNA-ribosyltransferase accessory subunit 2
ENSG00000131389	1270.73	0.94368	0.183882	5.13199	2.87e-07	5.65e-06	SLC6A6	solute carrier family 6 member 6
ENSG00000165996	116.116	0.9436	0.345008	2.73501	0.00623783	0.0325348	HACD1	3-hydroxyacyl-CoA dehydratase 1
ENSG00000189046	204.452	0.942203	0.207269	4.54581	5.47e-06	7.68e-05	ALKBH2	alkB homolog 2, alpha-ketoglutarate dependent dioxygenase
ENSG00000146263	547.443	0.941966	0.239758	3.92882	8.54e-05	0.000874576	MMS22L	MMS22 like, DNA repair protein
ENSG00000129451	7714.91	0.941738	0.352531	2.67136	0.00755442	0.0377805	KLK10	kallikrein related peptidase 10
ENSG00000182774	172.205	0.941519	0.227957	4.13026	3.62e-05	0.000409096	RPS17	ribosomal protein S17
ENSG00000075188	426.417	0.940707	0.209141	4.49796	6.86e-06	9.43e-05	NUP37	nucleoporin 37
ENSG00000237214	83.8108	0.940275	0.353623	2.65898	0.00783781	0.0389279	NA	NA
ENSG00000162139	324.798	0.939833	0.192881	4.87261	1.1e-06	1.86e-05	NEU3	neuraminidase 3
ENSG00000230638	51.1908	0.938953	0.354304	2.65014	0.00804592	0.0397673	NA	NA
ENSG00000130826	1090.48	0.938893	0.168305	5.57851	2.43e-08	6.05e-07	DKC1	dyskerin pseudouridine synthase 1
ENSG00000180385	73.3966	0.93845	0.36764	2.55263	0.0106911	0.0498244	NA	NA
ENSG00000167088	737.133	0.938409	0.196889	4.76619	1.88e-06	2.96e-05	SNRPD1	small nuclear ribonucleoprotein D1 polypeptide
ENSG00000014138	109.715	0.938256	0.299322	3.1346	0.00172088	0.0112658	POLA2	DNA polymerase alpha 2, accessory subunit
ENSG00000185238	417.941	0.938003	0.193291	4.85279	1.22e-06	2.03e-05	PRMT3	protein arginine methyltransferase 3
ENSG00000111445	417.064	0.937692	0.198511	4.72363	2.32e-06	3.58e-05	RFC5	replication factor C subunit 5
ENSG00000218175	74.3916	0.937366	0.353808	2.64936	0.00806436	0.0398232	NA	NA
ENSG00000130713	596.431	0.936493	0.187802	4.98661	6.14e-07	1.11e-05	EXOSC2	exosome component 2
ENSG00000152413	375.092	0.936305	0.190905	4.90456	9.36e-07	1.62e-05	HOMER1	homer scaffold protein 1
ENSG00000143344	387.05	0.935881	0.299203	3.12791	0.00176052	0.0114626	RGL1	ral guanine nucleotide dissociation stimulator like 1
ENSG00000118655	189.542	0.935857	0.235079	3.98104	6.86e-05	0.000719789	DCLRE1B	DNA cross-link repair 1B
ENSG00000135749	846.325	0.935739	0.174938	5.34898	8.84e-08	1.97e-06	PCNX2	pecanex 2
ENSG00000187630	171.797	0.934969	0.309785	3.01812	0.00254349	0.0156536	DHRS4L2	dehydrogenase/reductase 4 like 2
ENSG00000005059	218.034	0.934928	0.275632	3.39194	0.000693988	0.00524891	MCUB	mitochondrial calcium uniporter dominant negative beta subunit
ENSG00000128050	3308.76	0.933849	0.20544	4.5456	5.48e-06	7.69e-05	PAICS	phosphoribosylaminoimidazole carboxylase and phosphoribosylaminoimidazolesuccinocarboxamide synthase
ENSG00000111696	1007.33	0.933694	0.199005	4.69182	2.71e-06	4.1e-05	NT5DC3	5'-nucleotidase domain containing 3
ENSG00000234420	289.675	0.933522	0.241233	3.8698	0.000108926	0.00108128	ZNF37BP	zinc finger protein 37B, pseudogene
ENSG00000082516	758.67	0.933465	0.179812	5.19134	2.09e-07	4.24e-06	GEMIN5	gem nuclear organelle associated protein 5
ENSG00000006625	273.971	0.932836	0.221007	4.22084	2.43e-05	0.00028766	GGCT	gamma-glutamylcyclotransferase
ENSG00000227063	730.034	0.932796	0.177902	5.24332	1.58e-07	3.28e-06	NA	NA
ENSG00000259781	128.333	0.932517	0.343911	2.71151	0.00669775	0.0343174	NA	NA
ENSG00000165526	482.855	0.931526	0.180245	5.16809	2.36e-07	4.76e-06	RPUSD4	RNA pseudouridine synthase D4
ENSG00000100979	156.514	0.93112	0.267788	3.47707	0.000506917	0.00402088	PLTP	phospholipid transfer protein
ENSG00000138738	156.715	0.930663	0.345315	2.69512	0.0070364	0.0356765	PRDM5	PR/SET domain 5
ENSG00000143799	2975.6	0.929481	0.194535	4.77797	1.77e-06	2.83e-05	PARP1	poly(ADP-ribose) polymerase 1
ENSG00000126602	1691.32	0.929318	0.194062	4.78876	1.68e-06	2.7e-05	TRAP1	TNF receptor associated protein 1
ENSG00000274979	99.5762	0.928869	0.286672	3.24018	0.00119454	0.00827627	NA	NA
ENSG00000119333	1895	0.928488	0.211035	4.39968	1.08e-05	0.000141374	WDR34	WD repeat domain 34
ENSG00000132763	271.209	0.927366	0.222678	4.1646	3.12e-05	0.000358098	MMACHC	metabolism of cobalamin associated C
ENSG00000111602	845.339	0.92693	0.216136	4.28865	1.8e-05	0.00022078	TIMELESS	timeless circadian regulator
ENSG00000143179	727.486	0.925543	0.196442	4.71154	2.46e-06	3.77e-05	UCK2	uridine-cytidine kinase 2
ENSG00000126217	709.011	0.925338	0.218694	4.2312	2.32e-05	0.000276381	MCF2L	MCF.2 cell line derived transforming sequence like
ENSG00000143494	100.093	0.924942	0.319587	2.89418	0.00380148	0.021711	VASH2	vasohibin 2
ENSG00000173621	300.913	0.924167	0.268508	3.44187	0.000577715	0.00450582	LRFN4	leucine rich repeat and fibronectin type III domain containing 4
ENSG00000142207	1939.34	0.923989	0.162775	5.67648	1.37e-08	3.59e-07	URB1	URB1 ribosome biogenesis homolog
ENSG00000164111	5193.08	0.923278	0.269755	3.42266	0.000620122	0.00478572	ANXA5	annexin A5
ENSG00000174791	364.674	0.922001	0.307005	3.00321	0.00267144	0.0162753	RIN1	Ras and Rab interactor 1
ENSG00000143815	2841.91	0.921858	0.20673	4.45924	8.23e-06	0.000110549	LBR	lamin B receptor
ENSG00000273344	269.818	0.921797	0.238313	3.868	0.00010973	0.00108637	PAXIP1-AS1	PAXIP1 antisense RNA 1 (head to head)
ENSG00000180917	1257.23	0.921291	0.257802	3.57364	0.000352054	0.00295216	CMTR2	cap methyltransferase 2
ENSG00000060688	859.985	0.921248	0.197067	4.67479	2.94e-06	4.4e-05	SNRNP40	small nuclear ribonucleoprotein U5 subunit 40
ENSG00000198720	99.325	0.921016	0.294031	3.13238	0.00173395	0.0113347	ANKRD13B	ankyrin repeat domain 13B
ENSG00000106628	2110.47	0.918958	0.207112	4.43702	9.12e-06	0.00012114	POLD2	DNA polymerase delta 2, accessory subunit
ENSG00000103356	598.348	0.918873	0.174161	5.276	1.32e-07	2.79e-06	EARS2	glutamyl-tRNA synthetase 2, mitochondrial
ENSG00000242498	789.167	0.91869	0.193152	4.75632	1.97e-06	3.09e-05	ARPIN	actin related protein 2/3 complex inhibitor
ENSG00000100578	544.965	0.918487	0.239149	3.84065	0.000122711	0.00119399	KIAA0586	KIAA0586
ENSG00000204764	193.522	0.91726	0.28901	3.1738	0.00150456	0.0100536	RANBP17	RAN binding protein 17
ENSG00000100577	524.157	0.917142	0.207566	4.41855	9.94e-06	0.000130957	GSTZ1	glutathione S-transferase zeta 1
ENSG00000115053	6552.9	0.91714	0.169623	5.40694	6.41e-08	1.46e-06	NCL	nucleolin
ENSG00000183207	2073.35	0.916862	0.229894	3.98819	6.66e-05	0.00070139	RUVBL2	RuvB like AAA ATPase 2
ENSG00000130695	559.528	0.916283	0.178089	5.1451	2.67e-07	5.31e-06	CEP85	centrosomal protein 85
ENSG00000133131	1219.62	0.915944	0.302614	3.02677	0.00247178	0.0152711	MORC4	MORC family CW-type zinc finger 4
ENSG00000109881	152.838	0.914724	0.242036	3.77928	0.00015728	0.00148358	CCDC34	coiled-coil domain containing 34
ENSG00000168806	313.594	0.913988	0.26411	3.46063	0.000538904	0.00424686	LCMT2	leucine carboxyl methyltransferase 2
ENSG00000081721	245.784	0.913888	0.208537	4.38237	1.17e-05	0.000151675	DUSP12	dual specificity phosphatase 12
ENSG00000242071	293.679	0.913325	0.215105	4.24596	2.18e-05	0.000260601	NA	NA
ENSG00000143882	109.274	0.912067	0.303745	3.00274	0.00267558	0.0162917	ATP6V1C2	ATPase H+ transporting V1 subunit C2
ENSG00000174547	602.125	0.911954	0.186621	4.88665	1.03e-06	1.75e-05	MRPL11	mitochondrial ribosomal protein L11
ENSG00000182810	193.974	0.911885	0.241856	3.77036	0.000163013	0.00152621	DDX28	DEAD-box helicase 28
ENSG00000285410	210.968	0.911106	0.228311	3.99064	6.59e-05	0.000696225	GABPB1-IT1	GABPB1 intronic transcript
ENSG00000110031	117.428	0.910699	0.323555	2.81466	0.00488285	0.0266679	LPXN	leupaxin
ENSG00000267041	156.545	0.909837	0.32875	2.76756	0.00564774	0.0300028	ZNF850	zinc finger protein 850
ENSG00000105173	216.068	0.908992	0.247787	3.66844	0.000244031	0.00216406	CCNE1	cyclin E1
ENSG00000151746	423.076	0.907277	0.217611	4.16927	3.06e-05	0.000351743	BICD1	BICD cargo adaptor 1
ENSG00000110723	1231.75	0.90665	0.269221	3.36768	0.000758027	0.0056833	EXPH5	exophilin 5
ENSG00000269918	101.437	0.906221	0.299256	3.02825	0.00245978	0.0152116	NA	NA
ENSG00000134762	850.197	0.906169	0.194218	4.66573	3.08e-06	4.58e-05	DSC3	desmocollin 3
ENSG00000125743	2673.33	0.905417	0.186685	4.84996	1.23e-06	2.05e-05	SNRPD2	small nuclear ribonucleoprotein D2 polypeptide
ENSG00000160602	106.377	0.905076	0.279391	3.23946	0.00119758	0.00829477	NEK8	NIMA related kinase 8
ENSG00000151503	1291.82	0.904902	0.179966	5.02819	4.95e-07	9.17e-06	NCAPD3	non-SMC condensin II complex subunit D3
ENSG00000172009	1146.72	0.904294	0.201293	4.49243	7.04e-06	9.64e-05	THOP1	thimet oligopeptidase 1
ENSG00000085662	427.495	0.904258	0.277253	3.26149	0.00110826	0.00777977	AKR1B1	aldo-keto reductase family 1 member B
ENSG00000276672	58.7155	0.904101	0.334061	2.70639	0.00680187	0.0347712	NA	NA
ENSG00000173145	474.664	0.903989	0.224956	4.01852	5.86e-05	0.000626998	NOC3L	NOC3 like DNA replication regulator
ENSG00000166922	426.426	0.90361	0.303006	2.98215	0.00286234	0.0172194	SCG5	secretogranin V
ENSG00000102038	561.551	0.902915	0.301131	2.99841	0.00271389	0.0164846	SMARCA1	SWI/SNF related, matrix associated, actin dependent regulator of chromatin, subfamily a, member 1
ENSG00000155629	632.892	0.900119	0.22275	4.04094	5.32e-05	0.0005777	PIK3AP1	phosphoinositide-3-kinase adaptor protein 1
ENSG00000253716	66.5819	0.899834	0.321693	2.79718	0.00515505	0.0279294	MINCR	MYC-induced long non-coding RNA
ENSG00000175538	1683.95	0.89941	0.185372	4.85192	1.22e-06	2.03e-05	KCNE3	potassium voltage-gated channel subfamily E regulatory subunit 3
ENSG00000286153	112.294	0.899326	0.314077	2.86339	0.00419132	0.0235525	NA	NA
ENSG00000110074	227.446	0.899263	0.247616	3.63168	0.000281585	0.00244418	FOXRED1	FAD dependent oxidoreductase domain containing 1
ENSG00000136149	166.54	0.897673	0.277915	3.23003	0.00123779	0.00853368	NA	NA
ENSG00000123892	219.809	0.896951	0.231524	3.87413	0.000107008	0.0010646	RAB38	RAB38, member RAS oncogene family
ENSG00000187109	6958.84	0.896539	0.17665	5.07523	3.87e-07	7.37e-06	NAP1L1	nucleosome assembly protein 1 like 1
ENSG00000106355	525.205	0.896278	0.253796	3.53149	0.000413228	0.00337663	LSM5	LSM5 homolog, U6 small nuclear RNA and mRNA degradation associated
ENSG00000232956	384.429	0.895835	0.21427	4.18086	2.9e-05	0.000336173	SNHG15	small nucleolar RNA host gene 15
ENSG00000112242	495.631	0.895272	0.202635	4.41814	9.96e-06	0.000131124	E2F3	E2F transcription factor 3
ENSG00000138380	227.154	0.893751	0.229638	3.892	9.94e-05	0.000998922	CARF	calcium responsive transcription factor
ENSG00000197958	13807.9	0.89154	0.173321	5.14387	2.69e-07	5.34e-06	RPL12	ribosomal protein L12
ENSG00000233913	76.8488	0.890886	0.299144	2.97811	0.00290031	0.0173906	NA	NA
ENSG00000258429	182.405	0.888803	0.321051	2.76841	0.00563302	0.029953	PDF	peptide deformylase, mitochondrial
ENSG00000198298	76.8684	0.887631	0.298713	2.97152	0.00296327	0.0176625	ZNF485	zinc finger protein 485
ENSG00000029639	332.358	0.887504	0.197378	4.49648	6.91e-06	9.48e-05	TFB1M	transcription factor B1, mitochondrial
ENSG00000159131	1977.61	0.886702	0.172145	5.15091	2.59e-07	5.18e-06	GART	phosphoribosylglycinamide formyltransferase, phosphoribosylglycinamide synthetase, phosphoribosylaminoimidazole synthetase
ENSG00000124006	712.742	0.886295	0.202804	4.3702	1.24e-05	0.000159002	OBSL1	obscurin like cytoskeletal adaptor 1
ENSG00000102967	243.911	0.885807	0.254254	3.48394	0.000494086	0.00393387	DHODH	dihydroorotate dehydrogenase (quinone)
ENSG00000236859	84.3315	0.885694	0.289172	3.06286	0.00219232	0.0138194	NIFK-AS1	NIFK antisense RNA 1
ENSG00000170846	392.22	0.885644	0.185019	4.78679	1.69e-06	2.72e-05	LOC93622	Morf4 family associated protein 1 like 1 pseudogene
ENSG00000083845	10514.6	0.885047	0.187737	4.71428	2.43e-06	3.73e-05	RPS5	ribosomal protein S5
ENSG00000224861	129.831	0.884958	0.268553	3.29528	0.000983221	0.00706611	NA	NA
ENSG00000239789	123.769	0.884898	0.277103	3.19339	0.00140615	0.00950968	MRPS17	mitochondrial ribosomal protein S17
ENSG00000132661	214.487	0.884085	0.234337	3.77271	0.000161482	0.00151364	NXT1	nuclear transport factor 2 like export factor 1
ENSG00000143633	703.569	0.883648	0.199941	4.41954	9.89e-06	0.000130431	C1orf131	chromosome 1 open reading frame 131
ENSG00000160211	572.788	0.883216	0.208736	4.23127	2.32e-05	0.000276381	G6PD	glucose-6-phosphate dehydrogenase
ENSG00000156697	438.801	0.882591	0.197104	4.47779	7.54e-06	0.000102102	UTP14A	UTP14A small subunit processome component
ENSG00000166130	171.315	0.881818	0.273056	3.22944	0.00124032	0.00854848	IKBIP	IKBKB interacting protein
ENSG00000164904	1073.31	0.881776	0.242966	3.62922	0.000284279	0.00246346	ALDH7A1	aldehyde dehydrogenase 7 family member A1
ENSG00000164053	206.277	0.88168	0.221736	3.97625	7e-05	0.000732689	ATRIP	ATR interacting protein
ENSG00000130204	1307.27	0.881619	0.205662	4.28674	1.81e-05	0.000222442	TOMM40	translocase of outer mitochondrial membrane 40
ENSG00000091127	616.061	0.880701	0.206957	4.25547	2.09e-05	0.000251237	PUS7	pseudouridine synthase 7
ENSG00000147224	519.309	0.880589	0.19756	4.45732	8.3e-06	0.000111412	PRPS1	phosphoribosyl pyrophosphate synthetase 1
ENSG00000128059	643.355	0.880504	0.198078	4.44524	8.78e-06	0.000117152	PPAT	phosphoribosyl pyrophosphate amidotransferase
ENSG00000151338	535.945	0.879396	0.209784	4.19192	2.77e-05	0.000322507	MIPOL1	mirror-image polydactyly 1
ENSG00000111716	136.27	0.87893	0.323391	2.71786	0.00657063	0.0338287	LDHB	lactate dehydrogenase B
ENSG00000108298	12054.3	0.878673	0.154903	5.67242	1.41e-08	3.67e-07	RPL19	ribosomal protein L19
ENSG00000164038	86.3197	0.877873	0.279372	3.14231	0.0016762	0.0110292	SLC9B2	solute carrier family 9 member B2
ENSG00000084774	1432.49	0.877851	0.155958	5.62877	1.82e-08	4.65e-07	CAD	carbamoyl-phosphate synthetase 2, aspartate transcarbamylase, and dihydroorotase
ENSG00000125630	817.867	0.877418	0.165697	5.29533	1.19e-07	2.54e-06	POLR1B	RNA polymerase I subunit B
ENSG00000124615	60.9353	0.877321	0.321276	2.73074	0.00631919	0.032872	MOCS1	molybdenum cofactor synthesis 1
ENSG00000173898	1533.25	0.877164	0.256477	3.42005	0.000626106	0.00481861	SPTBN2	spectrin beta, non-erythrocytic 2
ENSG00000149089	617.251	0.876611	0.326029	2.68875	0.007172	0.0361999	APIP	APAF1 interacting protein
ENSG00000235173	383.899	0.875577	0.247138	3.54287	0.000395796	0.00325784	HGH1	HGH1 homolog
ENSG00000165714	293.334	0.87453	0.200756	4.35619	1.32e-05	0.000167956	BORCS5	BLOC-1 related complex subunit 5
ENSG00000261188	55.2603	0.873549	0.323002	2.70446	0.00684145	0.0349197	NA	NA
ENSG00000165650	4837.35	0.873225	0.191473	4.56057	5.1e-06	7.22e-05	PDZD8	PDZ domain containing 8
ENSG00000149050	70.0279	0.872731	0.331913	2.6294	0.00855353	0.0415959	ZNF214	zinc finger protein 214
ENSG00000102900	830.881	0.872114	0.177127	4.92366	8.49e-07	1.49e-05	NUP93	nucleoporin 93
ENSG00000135736	92.1734	0.872033	0.324809	2.68476	0.00725823	0.0365691	CCDC102A	coiled-coil domain containing 102A
ENSG00000141384	144.124	0.871811	0.259476	3.35988	0.000779752	0.00581887	TAF4B	TATA-box binding protein associated factor 4b
ENSG00000254166	4012.99	0.871495	0.171002	5.09641	3.46e-07	6.7e-06	PCAT2	prostate cancer associated transcript 2
ENSG00000111581	759.082	0.871324	0.235535	3.69934	0.00021616	0.00194779	NUP107	nucleoporin 107
ENSG00000121775	192.7	0.871099	0.231793	3.75808	0.000171221	0.00159424	TMEM39B	transmembrane protein 39B
ENSG00000100350	331.371	0.870891	0.225339	3.86481	0.000111178	0.0010973	FOXRED2	FAD dependent oxidoreductase domain containing 2
ENSG00000198498	330.713	0.870636	0.236362	3.68349	0.00023006	0.00205812	TMA16	translation machinery associated 16 homolog
ENSG00000170439	526.469	0.869163	0.322602	2.69422	0.00705527	0.0357398	METTL7B	methyltransferase like 7B
ENSG00000132749	90.6303	0.869138	0.308927	2.81341	0.00490188	0.0267457	TESMIN	testis expressed metallothionein like protein
ENSG00000172992	350.16	0.869042	0.230579	3.76895	0.000163934	0.00153277	DCAKD	dephospho-CoA kinase domain containing
ENSG00000262879	502.479	0.868769	0.203272	4.27393	1.92e-05	0.000233825	LOC101927060	uncharacterized LOC101927060
ENSG00000111788	167.75	0.868723	0.285891	3.03865	0.00237641	0.0148046	NA	NA
ENSG00000116062	1717.24	0.868147	0.175955	4.93392	8.06e-07	1.42e-05	MSH6	mutS homolog 6
ENSG00000100129	2232.27	0.867644	0.149293	5.81169	6.18e-09	1.72e-07	EIF3L	eukaryotic translation initiation factor 3 subunit L
ENSG00000117054	708.021	0.867584	0.188529	4.60187	4.19e-06	6.07e-05	ACADM	acyl-CoA dehydrogenase medium chain
ENSG00000112294	329.433	0.867474	0.20606	4.20982	2.56e-05	0.000300358	ALDH5A1	aldehyde dehydrogenase 5 family member A1
ENSG00000163738	235.294	0.86741	0.234157	3.70439	0.000211903	0.00191561	MTHFD2L	methylenetetrahydrofolate dehydrogenase (NADP+ dependent) 2 like
ENSG00000151413	236.836	0.866865	0.218671	3.96425	7.36e-05	0.000764836	NUBPL	nucleotide binding protein like
ENSG00000135972	226.283	0.866524	0.214564	4.03854	5.38e-05	0.000583087	MRPS9	mitochondrial ribosomal protein S9
ENSG00000120699	551.808	0.866029	0.200525	4.31881	1.57e-05	0.000195603	EXOSC8	exosome component 8
ENSG00000164163	1351.08	0.8658	0.169479	5.1086	3.25e-07	6.31e-06	ABCE1	ATP binding cassette subfamily E member 1
ENSG00000259959	105.492	0.865556	0.308549	2.80525	0.00502772	0.0273456	NA	NA
ENSG00000004487	2705.35	0.86443	0.175004	4.93949	7.83e-07	1.39e-05	KDM1A	lysine demethylase 1A
ENSG00000162073	328.474	0.864272	0.270006	3.20094	0.00136982	0.00931467	PAQR4	progestin and adipoQ receptor family member 4
ENSG00000214113	267.074	0.863962	0.202919	4.25767	2.07e-05	0.000248912	LYRM4	LYR motif containing 4
ENSG00000081870	528.771	0.863405	0.183597	4.70272	2.57e-06	3.91e-05	HSPB11	heat shock protein family B (small) member 11
ENSG00000165060	98.1089	0.863259	0.269885	3.19862	0.00138089	0.0093729	FXN	frataxin
ENSG00000042088	545.678	0.862323	0.203609	4.2352	2.28e-05	0.000272086	TDP1	tyrosyl-DNA phosphodiesterase 1
ENSG00000144724	485.047	0.862201	0.294996	2.92275	0.00346953	0.0201234	PTPRG	protein tyrosine phosphatase receptor type G
ENSG00000126814	348.932	0.861843	0.200006	4.30909	1.64e-05	0.000203231	TRMT5	tRNA methyltransferase 5
ENSG00000112877	414.597	0.861251	0.243344	3.53924	0.000401282	0.00329588	CEP72	centrosomal protein 72
ENSG00000101911	1297.14	0.860798	0.184722	4.65996	3.16e-06	4.7e-05	PRPS2	phosphoribosyl pyrophosphate synthetase 2
ENSG00000101546	198.805	0.860742	0.245619	3.50438	0.000457667	0.0036912	RBFA	ribosome binding factor A
ENSG00000101361	1389.75	0.860455	0.198911	4.32583	1.52e-05	0.000190499	NOP56	NOP56 ribonucleoprotein
ENSG00000103152	476.911	0.860181	0.198308	4.33761	1.44e-05	0.000181489	MPG	N-methylpurine DNA glycosylase
ENSG00000160796	6357.93	0.859998	0.231898	3.70851	0.000208479	0.00188847	NBEAL2	neurobeachin like 2
ENSG00000144645	1874.91	0.859807	0.180675	4.75886	1.95e-06	3.06e-05	OSBPL10	oxysterol binding protein like 10
ENSG00000245275	222.001	0.8594	0.282453	3.04263	0.00234517	0.0146344	SAP30L-AS1	SAP30L antisense RNA 1 (head to head)
ENSG00000103351	222.274	0.858938	0.242193	3.54651	0.000390377	0.00321813	CLUAP1	clusterin associated protein 1
ENSG00000133142	332.402	0.858906	0.199428	4.30685	1.66e-05	0.000204953	TCEAL4	transcription elongation factor A like 4
ENSG00000136144	552.047	0.856739	0.254717	3.36349	0.000769628	0.00575292	RCBTB1	RCC1 and BTB domain containing protein 1
ENSG00000100105	831.921	0.856699	0.189475	4.52142	6.14e-06	8.51e-05	PATZ1	POZ/BTB and AT hook containing zinc finger 1
ENSG00000068654	1812.48	0.855494	0.169225	5.05537	4.3e-07	8.08e-06	POLR1A	RNA polymerase I subunit A
ENSG00000162415	207.885	0.853913	0.294171	2.90277	0.00369873	0.0212271	ZSWIM5	zinc finger SWIM-type containing 5
ENSG00000136104	457.228	0.851292	0.287243	2.96367	0.00303997	0.0180486	RNASEH2B	ribonuclease H2 subunit B
ENSG00000250182	438.507	0.851258	0.203023	4.19291	2.75e-05	0.00032164	NA	NA
ENSG00000115902	670.306	0.85074	0.260474	3.26613	0.00109029	0.00767771	SLC1A4	solute carrier family 1 member 4
ENSG00000184428	413.854	0.850546	0.234361	3.62921	0.000284292	0.00246346	TOP1MT	DNA topoisomerase I mitochondrial
ENSG00000145416	126.367	0.850461	0.272228	3.12408	0.00178361	0.0115868	MARCHF1	membrane associated ring-CH-type finger 1
ENSG00000203965	94.7935	0.849877	0.302185	2.81244	0.00491667	0.0268133	EFCAB7	EF-hand calcium binding domain 7
ENSG00000180573	4077.27	0.849404	0.219986	3.86117	0.000112843	0.00111031	H2AC6	H2A clustered histone 6
ENSG00000135372	1165.84	0.849173	0.165357	5.13541	2.82e-07	5.56e-06	NAT10	N-acetyltransferase 10
ENSG00000089006	1725.45	0.848587	0.158564	5.35169	8.71e-08	1.95e-06	SNX5	sorting nexin 5
ENSG00000148303	19883.1	0.848458	0.159407	5.32259	1.02e-07	2.24e-06	RPL7A	ribosomal protein L7a
ENSG00000161996	906.542	0.848293	0.255659	3.31807	0.000906431	0.00660121	WDR90	WD repeat domain 90
ENSG00000163006	204.789	0.848262	0.242398	3.49946	0.000466196	0.00374918	CCDC138	coiled-coil domain containing 138
ENSG00000120334	165.54	0.848141	0.27075	3.13256	0.00173288	0.0113322	CENPL	centromere protein L
ENSG00000149311	1842.5	0.847742	0.197891	4.28388	1.84e-05	0.000224823	ATM	ATM serine/threonine kinase
ENSG00000175573	736.663	0.847569	0.296553	2.85807	0.00426228	0.0238673	C11orf68	chromosome 11 open reading frame 68
ENSG00000245937	875.976	0.847482	0.242962	3.48812	0.000486423	0.00388531	LINC01184	long intergenic non-protein coding RNA 1184
ENSG00000156471	1234.61	0.847438	0.188112	4.50496	6.64e-06	9.15e-05	PTDSS1	phosphatidylserine synthase 1
ENSG00000279059	77.0874	0.847076	0.290717	2.91374	0.00357123	0.0205905	NA	NA
ENSG00000143621	2729.06	0.847021	0.181163	4.67546	2.93e-06	4.4e-05	ILF2	interleukin enhancer binding factor 2
ENSG00000149474	340.754	0.84687	0.21365	3.96382	7.38e-05	0.000765848	KAT14	lysine acetyltransferase 14
ENSG00000249087	53.8688	0.846686	0.331109	2.55712	0.0105543	0.0493099	ZNF436-AS1	ZNF436 antisense RNA 1
ENSG00000227268	69.4011	0.845267	0.322228	2.6232	0.00871085	0.0421684	KLLN	killin, p53 regulated DNA replication inhibitor
ENSG00000144677	1913.29	0.84517	0.153985	5.48864	4.05e-08	9.6e-07	CTDSPL	CTD small phosphatase like
ENSG00000164742	107.567	0.843336	0.327086	2.57833	0.00992799	0.0468896	ADCY1	adenylate cyclase 1
ENSG00000055044	971.276	0.843277	0.198596	4.2462	2.17e-05	0.000260457	NOP58	NOP58 ribonucleoprotein
ENSG00000102007	657.621	0.842242	0.221673	3.79948	0.000145003	0.00138168	PLP2	proteolipid protein 2
ENSG00000103995	320.077	0.842121	0.236012	3.56814	0.000359531	0.00300707	CEP152	centrosomal protein 152
ENSG00000104369	586.529	0.841387	0.194019	4.33662	1.45e-05	0.000182002	JPH1	junctophilin 1
ENSG00000104164	1953.9	0.840566	0.173407	4.84737	1.25e-06	2.08e-05	BLOC1S6	biogenesis of lysosomal organelles complex 1 subunit 6
ENSG00000100316	20611.7	0.840137	0.194237	4.32533	1.52e-05	0.00019083	RPL3	ribosomal protein L3
ENSG00000056050	151.628	0.839084	0.25829	3.24861	0.0011597	0.00807938	HPF1	histone PARylation factor 1
ENSG00000075131	141.586	0.838897	0.259638	3.23102	0.0012335	0.00851192	TIPIN	TIMELESS interacting protein
ENSG00000104524	279.289	0.838379	0.238304	3.51811	0.000434638	0.00353222	PYCR3	pyrroline-5-carboxylate reductase 3
ENSG00000184828	719.896	0.838315	0.243333	3.44514	0.000570763	0.00445865	ZBTB7C	zinc finger and BTB domain containing 7C
ENSG00000160214	826.908	0.838292	0.208206	4.02626	5.67e-05	0.000609935	RRP1	ribosomal RNA processing 1
ENSG00000125798	398.25	0.837658	0.285508	2.93392	0.00334708	0.0195246	FOXA2	forkhead box A2
ENSG00000165804	275.219	0.836958	0.226601	3.69352	0.000221167	0.0019889	ZNF219	zinc finger protein 219
ENSG00000123213	690.361	0.836786	0.198264	4.22056	2.44e-05	0.00028777	NLN	neurolysin
ENSG00000163918	398.036	0.835535	0.185938	4.49363	7e-06	9.59e-05	RFC4	replication factor C subunit 4
ENSG00000109654	5543.12	0.834528	0.243633	3.42536	0.000613995	0.00474663	TRIM2	tripartite motif containing 2
ENSG00000239900	108.904	0.833553	0.290419	2.87018	0.00410244	0.023117	ADSL	adenylosuccinate lyase
ENSG00000105552	525.856	0.833506	0.300967	2.76943	0.0056155	0.0298812	BCAT2	branched chain amino acid transaminase 2
ENSG00000235552	226.269	0.83343	0.228776	3.64299	0.000269488	0.00235433	NA	NA
ENSG00000261468	64.2652	0.831535	0.310454	2.67845	0.00739633	0.0371394	NA	NA
ENSG00000197763	202.022	0.831523	0.230611	3.60574	0.000311268	0.00265706	TXNRD3	thioredoxin reductase 3
ENSG00000122406	12566.1	0.830975	0.153196	5.42426	5.82e-08	1.34e-06	RPL5	ribosomal protein L5
ENSG00000178585	516.948	0.830901	0.189715	4.37973	1.19e-05	0.000153265	CTNNBIP1	catenin beta interacting protein 1
ENSG00000229638	268.683	0.830719	0.233127	3.56338	0.000366106	0.00305293	NA	NA
ENSG00000103490	171.978	0.830707	0.267817	3.10177	0.00192367	0.0123594	PYCARD	PYD and CARD domain containing
ENSG00000091136	3581.51	0.830591	0.258723	3.21036	0.00132571	0.00906196	LAMB1	laminin subunit beta 1
ENSG00000198824	443.875	0.830438	0.225223	3.68719	0.000226746	0.00203091	CHAMP1	chromosome alignment maintaining phosphoprotein 1
ENSG00000188807	296.362	0.82992	0.242281	3.42544	0.000613799	0.00474663	TMEM201	transmembrane protein 201
ENSG00000173085	399.963	0.829566	0.242521	3.4206	0.000624831	0.00481045	COQ2	coenzyme Q2, polyprenyltransferase
ENSG00000131873	792.417	0.829555	0.188545	4.39977	1.08e-05	0.000141374	CHSY1	chondroitin sulfate synthase 1
ENSG00000137760	129.868	0.828297	0.239371	3.4603	0.000539572	0.00425062	ALKBH8	alkB homolog 8, tRNA methyltransferase
ENSG00000140854	503.897	0.828269	0.232567	3.56142	0.000368848	0.00306893	KATNB1	katanin regulatory subunit B1
ENSG00000136717	3054.36	0.827631	0.264507	3.12896	0.00175429	0.011432	BIN1	bridging integrator 1
ENSG00000276791	82.6613	0.827258	0.32052	2.58099	0.00985182	0.0466221	NA	NA
ENSG00000171960	177.673	0.827215	0.253525	3.26286	0.00110296	0.00775223	PPIH	peptidylprolyl isomerase H
ENSG00000143924	3388.4	0.827005	0.182801	4.52406	6.07e-06	8.42e-05	EML4	EMAP like 4
ENSG00000138134	760.943	0.826929	0.254583	3.24817	0.0011615	0.00808745	STAMBPL1	STAM binding protein like 1
ENSG00000100644	3275.72	0.826504	0.211845	3.90146	9.56e-05	0.000967614	HIF1A	hypoxia inducible factor 1 subunit alpha
ENSG00000105640	11142.4	0.826273	0.178544	4.62784	3.7e-06	5.42e-05	RPL18A	ribosomal protein L18a
ENSG00000184220	274.927	0.826193	0.287739	2.87133	0.00408748	0.02305	CMSS1	cms1 ribosomal small subunit homolog
ENSG00000187189	278.745	0.825913	0.214581	3.84895	0.000118624	0.00115904	TSPYL4	TSPY like 4
ENSG00000189007	261.52	0.825313	0.225836	3.65447	0.00025771	0.00226828	ADAT2	adenosine deaminase tRNA specific 2
ENSG00000158483	60.6862	0.824913	0.312188	2.64236	0.00823309	0.0404333	FAM86C1	family with sequence similarity 86 member C1
ENSG00000111358	680.178	0.824904	0.179471	4.59632	4.3e-06	6.2e-05	GTF2H3	general transcription factor IIH subunit 3
ENSG00000105810	6664.75	0.824759	0.17937	4.59809	4.26e-06	6.16e-05	CDK6	cyclin dependent kinase 6
ENSG00000197261	196.914	0.823994	0.262875	3.13454	0.00172122	0.0112658	C6orf141	chromosome 6 open reading frame 141
ENSG00000198270	123.323	0.823825	0.293956	2.80255	0.00507004	0.0275356	TMEM116	transmembrane protein 116
ENSG00000137720	153.515	0.823689	0.238904	3.44779	0.000565201	0.00442292	C11orf1	chromosome 11 open reading frame 1
ENSG00000133393	830.147	0.823522	0.198236	4.15426	3.26e-05	0.000373148	FOPNL	FGFR1OP N-terminal like
ENSG00000196230	7572.22	0.823302	0.158826	5.18368	2.18e-07	4.41e-06	TUBB	tubulin beta class I
ENSG00000204899	485.007	0.823272	0.240249	3.42674	0.000610872	0.00472903	MZT1	mitotic spindle organizing protein 1
ENSG00000092201	3240.64	0.822785	0.171577	4.79542	1.62e-06	2.62e-05	SUPT16H	SPT16 homolog, facilitates chromatin remodeling subunit
ENSG00000130726	6444.53	0.822673	0.169768	4.84588	1.26e-06	2.09e-05	TRIM28	tripartite motif containing 28
ENSG00000265148	166.758	0.821697	0.273916	2.99981	0.00270148	0.0164225	TSPOAP1-AS1	TSPOAP1, SUPT4H1 and RNF43 antisense RNA 1
ENSG00000145284	1102.29	0.821414	0.275828	2.97799	0.00290143	0.0173906	SCD5	stearoyl-CoA desaturase 5
ENSG00000213347	281.999	0.821184	0.321756	2.55219	0.0107048	0.0498775	MXD3	MAX dimerization protein 3
ENSG00000069998	1062.79	0.821124	0.292628	2.80604	0.0050155	0.027299	HDHD5	haloacid dehalogenase like hydrolase domain containing 5
ENSG00000063241	426.118	0.821088	0.188046	4.36643	1.26e-05	0.000161404	ISOC2	isochorismatase domain containing 2
ENSG00000078070	569.811	0.821012	0.20127	4.07916	4.52e-05	0.000496503	MCCC1	methylcrotonoyl-CoA carboxylase 1
ENSG00000151466	267.929	0.82049	0.239677	3.42331	0.000618628	0.00477584	SCLT1	sodium channel and clathrin linker 1
ENSG00000213160	437.251	0.820461	0.320038	2.56364	0.0103581	0.0486069	KLHL23	kelch like family member 23
ENSG00000133315	359.441	0.820407	0.310301	2.64391	0.00819545	0.0403015	MACROD1	mono-ADP ribosylhydrolase 1
ENSG00000111057	38650.4	0.820366	0.19877	4.12722	3.67e-05	0.000413908	KRT18	keratin 18
ENSG00000132341	6067.14	0.820364	0.174917	4.69003	2.73e-06	4.13e-05	RAN	RAN, member RAS oncogene family
ENSG00000186666	77.2926	0.819037	0.303215	2.70118	0.00690942	0.0351682	BCDIN3D	BCDIN3 domain containing RNA methyltransferase
ENSG00000198546	219.125	0.819004	0.226353	3.61827	0.000296584	0.00255636	ZNF511	zinc finger protein 511
ENSG00000103187	2910.41	0.818802	0.214047	3.82533	0.000130597	0.00126223	COTL1	coactosin like F-actin binding protein 1
ENSG00000163322	257.122	0.818012	0.202579	4.038	5.39e-05	0.000584151	ABRAXAS1	abraxas 1, BRCA1 A complex subunit
ENSG00000122140	346.466	0.817349	0.19598	4.17058	3.04e-05	0.000350255	MRPS2	mitochondrial ribosomal protein S2
ENSG00000103018	6523.22	0.817149	0.230898	3.53901	0.00040163	0.00329753	CYB5B	cytochrome b5 type B
ENSG00000159423	490.726	0.815818	0.266589	3.06021	0.00221184	0.0139268	ALDH4A1	aldehyde dehydrogenase 4 family member A1
ENSG00000077348	233.333	0.815113	0.248752	3.27681	0.00104988	0.00744466	EXOSC5	exosome component 5
ENSG00000174444	23610.3	0.814877	0.157608	5.17026	2.34e-07	4.71e-06	RPL4	ribosomal protein L4
ENSG00000142541	29778.9	0.814853	0.188706	4.31812	1.57e-05	0.000195963	RPL13A	ribosomal protein L13a
ENSG00000164587	13256.4	0.814261	0.201248	4.04606	5.21e-05	0.000566586	RPS14	ribosomal protein S14
ENSG00000178904	305.479	0.813846	0.274945	2.96004	0.00307601	0.0182045	DPY19L3	dpy-19 like C-mannosyltransferase 3
ENSG00000283041	286.592	0.813842	0.250518	3.24864	0.00115959	0.00807938	NA	NA
ENSG00000163811	1683.14	0.813243	0.15873	5.12344	3e-07	5.89e-06	WDR43	WD repeat domain 43
ENSG00000174628	136.171	0.812812	0.23594	3.445	0.000571055	0.00445938	IQCK	IQ motif containing K
ENSG00000116251	2244.4	0.81255	0.18383	4.42011	9.87e-06	0.000130244	RPL22	ribosomal protein L22
ENSG00000089009	15254.9	0.812329	0.168549	4.81954	1.44e-06	2.35e-05	RPL6	ribosomal protein L6
ENSG00000139737	271.654	0.81216	0.293353	2.76854	0.00563078	0.0299482	SLAIN1	SLAIN motif family member 1
ENSG00000007255	331.856	0.812138	0.2823	2.87686	0.0040165	0.0227416	TRAPPC6A	trafficking protein particle complex 6A
ENSG00000137513	463.292	0.810477	0.211284	3.83595	0.000125078	0.00121519	NARS2	asparaginyl-tRNA synthetase 2, mitochondrial
ENSG00000122034	1159.92	0.810058	0.257285	3.14848	0.00164124	0.0108374	GTF3A	general transcription factor IIIA
ENSG00000168411	1003.7	0.809773	0.191789	4.22221	2.42e-05	0.000286317	RFWD3	ring finger and WD repeat domain 3
ENSG00000113460	370.105	0.809758	0.215697	3.75415	0.000173933	0.00161573	BRIX1	biogenesis of ribosomes BRX1
ENSG00000137563	901.587	0.809468	0.238488	3.39417	0.000688372	0.00521526	GGH	gamma-glutamyl hydrolase
ENSG00000114473	123.849	0.808858	0.260419	3.10598	0.00189649	0.0122128	IQCG	IQ motif containing G
ENSG00000142230	1777.74	0.808237	0.176604	4.57656	4.73e-06	6.72e-05	SAE1	SUMO1 activating enzyme subunit 1
ENSG00000130741	4714.93	0.808028	0.167773	4.81619	1.46e-06	2.38e-05	EIF2S3	eukaryotic translation initiation factor 2 subunit gamma
ENSG00000231500	21001	0.807646	0.169307	4.77031	1.84e-06	2.91e-05	RPS18	ribosomal protein S18
ENSG00000198042	275.076	0.807141	0.24737	3.2629	0.0011028	0.00775223	MAK16	MAK16 homolog
ENSG00000166226	3876.1	0.807123	0.191907	4.2058	2.6e-05	0.000305595	CCT2	chaperonin containing TCP1 subunit 2
ENSG00000084092	943.907	0.806557	0.189011	4.26724	1.98e-05	0.00023954	NOA1	nitric oxide associated 1
ENSG00000157326	209.612	0.806504	0.237377	3.39757	0.000679871	0.00516502	DHRS4	dehydrogenase/reductase 4
ENSG00000139343	496.174	0.806292	0.208555	3.86608	0.000110597	0.00109205	SNRPF	small nuclear ribonucleoprotein polypeptide F
ENSG00000176153	3669.96	0.805942	0.265836	3.03173	0.00243158	0.015102	GPX2	glutathione peroxidase 2
ENSG00000213015	150.64	0.805438	0.231391	3.48085	0.000499831	0.00397537	ZNF580	zinc finger protein 580
ENSG00000266651	60.0823	0.804911	0.31499	2.55535	0.010608	0.0495011	NA	NA
ENSG00000172301	335.759	0.80337	0.283483	2.83393	0.00459794	0.025347	COPRS	coordinator of PRMT5 and differentiation stimulator
ENSG00000105968	1983.23	0.803307	0.166923	4.81245	1.49e-06	2.42e-05	H2AZ2	H2A.Z variant histone 2
ENSG00000246228	151.974	0.803114	0.247428	3.24584	0.00117103	0.00812603	CASC8	cancer susceptibility 8
ENSG00000108733	86.8646	0.803085	0.278534	2.88325	0.00393593	0.0223646	PEX12	peroxisomal biogenesis factor 12
ENSG00000110888	1477.03	0.802522	0.198179	4.04948	5.13e-05	0.000559748	CAPRIN2	caprin family member 2
ENSG00000072506	683.113	0.801768	0.222673	3.60065	0.000317428	0.0026932	HSD17B10	hydroxysteroid 17-beta dehydrogenase 10
ENSG00000225791	68.4418	0.801483	0.313657	2.55529	0.0106101	0.0495011	TRAM2-AS1	TRAM2 antisense RNA 1 (head to head)
ENSG00000161547	1217.82	0.801141	0.217554	3.68249	0.00023097	0.00206543	SRSF2	serine and arginine rich splicing factor 2
ENSG00000091317	4789.5	0.800744	0.189132	4.23379	2.3e-05	0.000273646	CMTM6	CKLF like MARVEL transmembrane domain containing 6
ENSG00000144713	9551.27	0.800591	0.161549	4.95572	7.21e-07	1.29e-05	RPL32	ribosomal protein L32
ENSG00000198931	1308.13	0.799751	0.2105	3.7993	0.000145106	0.00138168	APRT	adenine phosphoribosyltransferase
ENSG00000161249	1008.87	0.799376	0.182333	4.38416	1.16e-05	0.000150525	DMKN	dermokine
ENSG00000119285	1475.09	0.798983	0.181751	4.39603	1.1e-05	0.000143441	HEATR1	HEAT repeat containing 1
ENSG00000124177	1159.08	0.798776	0.194417	4.10856	3.98e-05	0.00044499	CHD6	chromodomain helicase DNA binding protein 6
ENSG00000068024	680.896	0.798739	0.220753	3.61824	0.000296613	0.00255636	HDAC4	histone deacetylase 4
ENSG00000203697	2134.03	0.798689	0.27475	2.90697	0.00364952	0.0209716	CAPN8	calpain 8
ENSG00000179409	866.555	0.798128	0.208109	3.83515	0.000125487	0.0012181	GEMIN4	gem nuclear organelle associated protein 4
ENSG00000004866	256.297	0.79811	0.216126	3.6928	0.0002218	0.00199379	ST7	suppression of tumorigenicity 7
ENSG00000051596	723.576	0.797956	0.27029	2.95223	0.00315491	0.0185879	THOC3	THO complex 3
ENSG00000176022	604.269	0.797024	0.212462	3.75138	0.000175866	0.00162935	B3GALT6	beta-1,3-galactosyltransferase 6
ENSG00000138668	1636.66	0.796578	0.182065	4.37523	1.21e-05	0.000156009	HNRNPD	heterogeneous nuclear ribonucleoprotein D
ENSG00000166886	732.939	0.796251	0.241241	3.30065	0.000964603	0.00695915	NAB2	NGFI-A binding protein 2
ENSG00000166881	665.604	0.79615	0.223293	3.5655	0.000363169	0.00303296	NEMP1	nuclear envelope integral membrane protein 1
ENSG00000149636	290.134	0.795681	0.231184	3.44176	0.000577939	0.00450582	DSN1	DSN1 component of MIS12 kinetochore complex
ENSG00000228506	122.968	0.795644	0.265888	2.99241	0.00276786	0.0167532	NA	NA
ENSG00000100802	158.097	0.795508	0.229747	3.46254	0.000535097	0.00422132	C14orf93	chromosome 14 open reading frame 93
ENSG00000112312	486.311	0.794624	0.210542	3.77418	0.000160533	0.0015079	GMNN	geminin DNA replication inhibitor
ENSG00000173473	3041.61	0.793975	0.164227	4.83461	1.33e-06	2.19e-05	SMARCC1	SWI/SNF related, matrix associated, actin dependent regulator of chromatin subfamily c member 1
ENSG00000135763	477.13	0.792852	0.219218	3.61673	0.000298354	0.0025674	URB2	URB2 ribosome biogenesis homolog
ENSG00000131171	557.488	0.791929	0.193277	4.09738	4.18e-05	0.000464006	SH3BGRL	SH3 domain binding glutamate rich protein like
ENSG00000138780	432.415	0.790284	0.253685	3.11522	0.00183809	0.011888	GSTCD	glutathione S-transferase C-terminal domain containing
ENSG00000179862	301.677	0.789318	0.293339	2.6908	0.00712803	0.0360186	CITED4	Cbp/p300 interacting transactivator with Glu/Asp rich carboxy-terminal domain 4
ENSG00000197381	372.774	0.788779	0.210124	3.75387	0.000174122	0.00161654	ADARB1	adenosine deaminase RNA specific B1
ENSG00000268471	88.0295	0.7887	0.271117	2.90908	0.00362497	0.0208573	MIR4453HG	MIR4453 host gene
ENSG00000164574	2838.33	0.788257	0.216712	3.63734	0.000275464	0.00239811	GALNT10	polypeptide N-acetylgalactosaminyltransferase 10
ENSG00000111817	166.782	0.788119	0.298654	2.6389	0.00831747	0.0407146	DSE	dermatan sulfate epimerase
ENSG00000120539	432.533	0.787982	0.239283	3.2931	0.000990886	0.00710749	MASTL	microtubule associated serine/threonine kinase like
ENSG00000139926	175.766	0.787084	0.277521	2.83613	0.00456643	0.0252168	FRMD6	FERM domain containing 6
ENSG00000115687	425.937	0.784845	0.204355	3.8406	0.000122736	0.00119399	PASK	PAS domain containing serine/threonine kinase
ENSG00000170515	1033.74	0.784138	0.172525	4.54506	5.49e-06	7.7e-05	PA2G4	proliferation-associated 2G4
ENSG00000189091	4805.06	0.783957	0.173103	4.52885	5.93e-06	8.24e-05	SF3B3	splicing factor 3b subunit 3
ENSG00000213442	411.313	0.783811	0.27624	2.83743	0.00454786	0.0251391	NA	NA
ENSG00000160447	96.4134	0.783281	0.275243	2.84579	0.00443021	0.0246165	PKN3	protein kinase N3
ENSG00000245556	102.046	0.783276	0.288424	2.71571	0.00661343	0.0339787	SCAMP1-AS1	SCAMP1 antisense RNA 1
ENSG00000175322	155.473	0.782971	0.260472	3.00596	0.00264741	0.0161704	ZNF519	zinc finger protein 519
ENSG00000165672	3316.47	0.782867	0.17779	4.40331	1.07e-05	0.000139271	PRDX3	peroxiredoxin 3
ENSG00000085415	1024.01	0.782861	0.182104	4.29898	1.72e-05	0.000211905	SEH1L	SEH1 like nucleoporin
ENSG00000176055	111.998	0.781968	0.274478	2.84893	0.00438665	0.0244231	MBLAC2	metallo-beta-lactamase domain containing 2
ENSG00000154473	2104.48	0.781461	0.170042	4.5957	4.31e-06	6.21e-05	BUB3	BUB3 mitotic checkpoint protein
ENSG00000198034	14349	0.78028	0.262356	2.97413	0.00293824	0.0175705	RPS4X	ribosomal protein S4 X-linked
ENSG00000197785	705.418	0.779339	0.206367	3.77648	0.000159061	0.0014966	ATAD3A	ATPase family AAA domain containing 3A
ENSG00000125691	10884.8	0.779153	0.160516	4.85404	1.21e-06	2.02e-05	RPL23	ribosomal protein L23
ENSG00000033170	1676.22	0.778795	0.167705	4.64384	3.42e-06	5.05e-05	FUT8	fucosyltransferase 8
ENSG00000263266	100.886	0.778581	0.287027	2.71257	0.00667631	0.034231	NA	NA
ENSG00000243199	119.959	0.77844	0.282325	2.75725	0.00582906	0.030805	NA	NA
ENSG00000122376	705.404	0.778433	0.200314	3.88606	0.000101883	0.00101997	SHLD2	shieldin complex subunit 2
ENSG00000255717	683.051	0.778428	0.242664	3.20784	0.00133734	0.00912434	SNHG1	small nucleolar RNA host gene 1
ENSG00000101004	440.375	0.777858	0.301529	2.57971	0.00988823	0.0467548	NINL	ninein like
ENSG00000169379	184.774	0.777203	0.273438	2.84234	0.00447839	0.0248411	ARL13B	ADP ribosylation factor like GTPase 13B
ENSG00000065978	11244.7	0.776559	0.195701	3.96809	7.25e-05	0.000755024	YBX1	Y-box binding protein 1
ENSG00000049449	400.213	0.776454	0.254579	3.04995	0.00228879	0.0143225	RCN1	reticulocalbin 1
ENSG00000178409	300.271	0.775613	0.224354	3.4571	0.000546032	0.00429697	BEND3	BEN domain containing 3
ENSG00000035681	548.384	0.775216	0.20806	3.72592	0.000194601	0.00178006	NSMAF	neutral sphingomyelinase activation associated factor
ENSG00000128581	234.53	0.774766	0.211685	3.66	0.000252218	0.00222431	IFT22	intraflagellar transport 22
ENSG00000070814	1188.99	0.773455	0.169079	4.57453	4.77e-06	6.78e-05	TCOF1	treacle ribosome biogenesis factor 1
ENSG00000142937	18089.1	0.773204	0.151861	5.09151	3.55e-07	6.85e-06	RPS8	ribosomal protein S8
ENSG00000049883	280.245	0.77318	0.221738	3.4869	0.00048865	0.00390031	PTCD2	pentatricopeptide repeat domain 2
ENSG00000176410	115.754	0.772741	0.25627	3.01533	0.00256696	0.0157763	DNAJC30	DnaJ heat shock protein family (Hsp40) member C30
ENSG00000159216	1623.18	0.772545	0.205031	3.76794	0.000164598	0.00153834	RUNX1	RUNX family transcription factor 1
ENSG00000138443	894.973	0.771505	0.207849	3.71186	0.000205743	0.00186822	ABI2	abl interactor 2
ENSG00000175061	3955.31	0.771358	0.233646	3.3014	0.000962044	0.0069519	SNHG29	small nucleolar RNA host gene 29
ENSG00000111845	211.412	0.77051	0.221802	3.47387	0.000513005	0.00405993	PAK1IP1	PAK1 interacting protein 1
ENSG00000166436	343.974	0.770502	0.231702	3.3254	0.000882927	0.00644894	TRIM66	tripartite motif containing 66
ENSG00000182004	855.851	0.769828	0.213307	3.60901	0.00030737	0.00263082	SNRPE	small nuclear ribonucleoprotein polypeptide E
ENSG00000164953	210.119	0.769324	0.214764	3.58218	0.000340734	0.00286917	TMEM67	transmembrane protein 67
ENSG00000177733	2235.38	0.769295	0.171535	4.48477	7.3e-06	9.95e-05	HNRNPA0	heterogeneous nuclear ribonucleoprotein A0
ENSG00000139684	1128.48	0.769283	0.185553	4.14589	3.38e-05	0.000385072	ESD	esterase D
ENSG00000129103	1931.72	0.769066	0.183622	4.18831	2.81e-05	0.000326687	SUMF2	sulfatase modifying factor 2
ENSG00000166788	224.683	0.768748	0.232962	3.29989	0.000967236	0.00696915	SAAL1	serum amyloid A like 1
ENSG00000203880	865.533	0.767999	0.179397	4.281	1.86e-05	0.000227256	PCMTD2	protein-L-isoaspartate (D-aspartate) O-methyltransferase domain containing 2
ENSG00000181019	4658.26	0.767386	0.230517	3.32897	0.000871672	0.00638318	NQO1	NAD(P)H quinone dehydrogenase 1
ENSG00000065621	634.001	0.766529	0.23898	3.2075	0.00133893	0.00913238	GSTO2	glutathione S-transferase omega 2
ENSG00000116922	297.655	0.766041	0.196686	3.89475	9.83e-05	0.000988984	C1orf109	chromosome 1 open reading frame 109
ENSG00000160949	640.541	0.765947	0.212394	3.60625	0.000310651	0.00265281	TONSL	tonsoku like, DNA repair protein
ENSG00000119335	8281.7	0.765038	0.178029	4.29726	1.73e-05	0.000213199	SET	SET nuclear proto-oncogene
ENSG00000196155	435.521	0.763895	0.277333	2.75444	0.00587932	0.0310047	PLEKHG4	pleckstrin homology and RhoGEF domain containing G4
ENSG00000145220	369.55	0.763503	0.228002	3.34866	0.000812021	0.00601951	LYAR	Ly1 antibody reactive
ENSG00000042317	302.318	0.763387	0.247275	3.0872	0.00202054	0.0128891	SPATA7	spermatogenesis associated 7
ENSG00000205084	141.079	0.763081	0.281172	2.71393	0.006649	0.0341301	TMEM231	transmembrane protein 231
ENSG00000182957	945.012	0.762747	0.166771	4.57363	4.79e-06	6.8e-05	SPATA13	spermatogenesis associated 13
ENSG00000141456	985.848	0.761875	0.170798	4.46067	8.17e-06	0.000110013	PELP1	proline, glutamate and leucine rich protein 1
ENSG00000004660	183.184	0.7616	0.269138	2.82977	0.00465809	0.0256155	CAMKK1	calcium/calmodulin dependent protein kinase kinase 1
ENSG00000175274	1245.12	0.761123	0.170399	4.46671	7.94e-06	0.000107147	TP53I11	tumor protein p53 inducible protein 11
ENSG00000148225	177.441	0.760884	0.237749	3.20037	0.00137251	0.0093273	WDR31	WD repeat domain 31
ENSG00000170522	1613.94	0.760499	0.211589	3.59422	0.000325362	0.00275529	ELOVL6	ELOVL fatty acid elongase 6
ENSG00000152795	3932.7	0.76037	0.161055	4.72117	2.34e-06	3.62e-05	HNRNPDL	heterogeneous nuclear ribonucleoprotein D like
ENSG00000122484	454.27	0.760198	0.270949	2.80568	0.00502099	0.0273156	RPAP2	RNA polymerase II associated protein 2
ENSG00000162396	203.312	0.759769	0.223794	3.39495	0.0006864	0.00520208	PARS2	prolyl-tRNA synthetase 2, mitochondrial
ENSG00000143156	245.299	0.759715	0.210863	3.60288	0.000314707	0.00267824	NME7	NME/NM23 family member 7
ENSG00000171877	1062.04	0.759395	0.174508	4.35164	1.35e-05	0.000171315	FRMD5	FERM domain containing 5
ENSG00000166197	2183.78	0.759199	0.167434	4.53431	5.78e-06	8.05e-05	NOLC1	nucleolar and coiled-body phosphoprotein 1
ENSG00000136718	1071.11	0.757934	0.183366	4.13345	3.57e-05	0.000404067	IMP4	IMP U3 small nucleolar ribonucleoprotein 4
ENSG00000118922	645.401	0.757918	0.233418	3.24704	0.00116612	0.00811207	KLF12	Kruppel like factor 12
ENSG00000137818	14255.4	0.757744	0.228353	3.3183	0.000905662	0.00659991	RPLP1	ribosomal protein lateral stalk subunit P1
ENSG00000111490	130.983	0.757452	0.293444	2.58124	0.00984447	0.0465972	TBC1D30	TBC1 domain family member 30
ENSG00000182871	2853.22	0.757412	0.183444	4.12884	3.65e-05	0.00041139	COL18A1	collagen type XVIII alpha 1 chain
ENSG00000143315	352.361	0.757395	0.230565	3.28495	0.00102	0.00727665	PIGM	phosphatidylinositol glycan anchor biosynthesis class M
ENSG00000214029	173.942	0.75719	0.268036	2.82496	0.00472871	0.0259464	ZNF891	zinc finger protein 891
ENSG00000196205	2925.37	0.756682	0.206645	3.66174	0.000250506	0.00221358	NA	NA
ENSG00000134709	1593.18	0.756601	0.255577	2.96036	0.0030728	0.0181938	HOOK1	hook microtubule tethering protein 1
ENSG00000175390	2804.75	0.756429	0.148351	5.09891	3.42e-07	6.62e-06	EIF3F	eukaryotic translation initiation factor 3 subunit F
ENSG00000163818	384.678	0.756427	0.207149	3.65161	0.000260601	0.00229101	LZTFL1	leucine zipper transcription factor like 1
ENSG00000107874	422.353	0.756183	0.205878	3.67297	0.000239749	0.00213197	CUEDC2	CUE domain containing 2
ENSG00000112514	1131.76	0.756146	0.179147	4.22081	2.43e-05	0.00028766	CUTA	cutA divalent cation tolerance homolog
ENSG00000010810	883.67	0.755955	0.183643	4.11643	3.85e-05	0.000432017	FYN	FYN proto-oncogene, Src family tyrosine kinase
ENSG00000120647	183.766	0.755619	0.231902	3.25836	0.00112059	0.00785583	CCDC77	coiled-coil domain containing 77
ENSG00000164338	377.238	0.754974	0.256165	2.94722	0.0032065	0.0188422	UTP15	UTP15 small subunit processome component
ENSG00000137509	386.31	0.754529	0.236001	3.19715	0.00138794	0.00941501	PRCP	prolylcarboxypeptidase
ENSG00000118418	322.315	0.754283	0.23109	3.26403	0.00109841	0.00772822	HMGN3	high mobility group nucleosomal binding domain 3
ENSG00000087269	671.021	0.753688	0.18011	4.18461	2.86e-05	0.000331712	NOP14	NOP14 nucleolar protein
ENSG00000104299	327.64	0.7535	0.209719	3.59291	0.000327005	0.00276816	INTS9	integrator complex subunit 9
ENSG00000138442	591.281	0.752105	0.173026	4.34677	1.38e-05	0.000174965	WDR12	WD repeat domain 12
ENSG00000111642	244.124	0.751524	0.260195	2.88831	0.0038732	0.0220642	CHD4	chromodomain helicase DNA binding protein 4
ENSG00000123815	548.879	0.750677	0.232837	3.22405	0.00126392	0.00869771	COQ8B	coenzyme Q8B
ENSG00000067533	364.474	0.750565	0.223652	3.35596	0.00079091	0.0058982	RRP15	ribosomal RNA processing 15 homolog
ENSG00000156469	226.23	0.750496	0.258942	2.89832	0.00375168	0.0214853	MTERF3	mitochondrial transcription termination factor 3
ENSG00000069702	970.471	0.750251	0.205966	3.6426	0.000269896	0.00235698	TGFBR3	transforming growth factor beta receptor 3
ENSG00000169100	5385.56	0.750158	0.191313	3.9211	8.81e-05	0.00089935	SLC25A6	solute carrier family 25 member 6
ENSG00000129317	716.357	0.750157	0.213204	3.5185	0.000433997	0.00352958	PUS7L	pseudouridine synthase 7 like
ENSG00000183762	1353.3	0.749896	0.228485	3.28203	0.00103062	0.00733834	KREMEN1	kringle containing transmembrane protein 1
ENSG00000198890	451.918	0.749547	0.219306	3.41781	0.000631268	0.00485233	PRMT6	protein arginine methyltransferase 6
ENSG00000185261	116.556	0.749354	0.284399	2.63487	0.00841699	0.0411287	KIAA0825	KIAA0825
ENSG00000171490	2121.54	0.749258	0.166148	4.50959	6.5e-06	8.98e-05	RSL1D1	ribosomal L1 domain containing 1
ENSG00000242299	291.312	0.748813	0.286852	2.61045	0.00904244	0.0435755	NA	NA
ENSG00000131771	2176.24	0.74841	0.22404	3.34052	0.000836205	0.00616811	PPP1R1B	protein phosphatase 1 regulatory inhibitor subunit 1B
ENSG00000130299	402.832	0.747175	0.238992	3.12636	0.00176986	0.01151	GTPBP3	GTP binding protein 3, mitochondrial
ENSG00000214389	194.501	0.74714	0.2496	2.99335	0.00275931	0.016706	NA	NA
ENSG00000149212	1414.17	0.747001	0.170794	4.37368	1.22e-05	0.000156936	SESN3	sestrin 3
ENSG00000214717	1503.92	0.746691	0.200664	3.72109	0.000198363	0.0018093	ZBED1	zinc finger BED-type containing 1
ENSG00000123600	333.036	0.746404	0.212745	3.50844	0.000450735	0.00364846	METTL8	methyltransferase like 8
ENSG00000179029	272.647	0.746263	0.219915	3.39341	0.00069028	0.00522682	TMEM107	transmembrane protein 107
ENSG00000166123	1344.49	0.746093	0.239549	3.11457	0.00184213	0.0119107	GPT2	glutamic--pyruvic transaminase 2
ENSG00000198924	386.8	0.745647	0.234495	3.1798	0.00147376	0.00988327	DCLRE1A	DNA cross-link repair 1A
ENSG00000214826	138.385	0.74564	0.271399	2.7474	0.00600699	0.0315219	NA	NA
ENSG00000104408	4850.34	0.745554	0.159324	4.67947	2.88e-06	4.33e-05	EIF3E	eukaryotic translation initiation factor 3 subunit E
ENSG00000185483	718.029	0.745472	0.237123	3.14382	0.00166758	0.0109757	ROR1	receptor tyrosine kinase like orphan receptor 1
ENSG00000156253	320.497	0.744866	0.193654	3.84638	0.000119876	0.00117076	RWDD2B	RWD domain containing 2B
ENSG00000171045	303.242	0.744568	0.229263	3.24767	0.00116356	0.00809676	TSNARE1	t-SNARE domain containing 1
ENSG00000112290	174.093	0.744211	0.222436	3.34572	0.000820684	0.00607366	WASF1	WASP family member 1
ENSG00000136169	292.312	0.743117	0.245274	3.02974	0.00244763	0.0151554	SETDB2	SET domain bifurcated histone lysine methyltransferase 2
ENSG00000080608	817.861	0.742919	0.19921	3.72934	0.000191985	0.00176085	PUM3	pumilio RNA binding family member 3
ENSG00000230124	603.529	0.740895	0.177675	4.16995	3.05e-05	0.000351057	ACBD6	acyl-CoA binding domain containing 6
ENSG00000196411	2817.56	0.740733	0.168643	4.3923	1.12e-05	0.000145412	EPHB4	EPH receptor B4
ENSG00000175792	1044.76	0.740718	0.216709	3.41803	0.000630755	0.00485104	RUVBL1	RuvB like AAA ATPase 1
ENSG00000068784	581.223	0.740591	0.221801	3.33899	0.000840821	0.00619399	SRBD1	S1 RNA binding domain 1
ENSG00000177954	11818.5	0.740582	0.165248	4.48164	7.41e-06	0.000100726	RPS27	ribosomal protein S27
ENSG00000204576	113.845	0.740581	0.259383	2.85516	0.00430148	0.0240627	PRR3	proline rich 3
ENSG00000063177	11353.1	0.740317	0.179157	4.13222	3.59e-05	0.000405816	RPL18	ribosomal protein L18
ENSG00000214485	156.34	0.740048	0.260418	2.84177	0.00448638	0.0248781	NA	NA
ENSG00000141030	790.326	0.740017	0.198216	3.73339	0.000188921	0.00173597	COPS3	COP9 signalosome subunit 3
ENSG00000129351	4918.07	0.739923	0.152291	4.85862	1.18e-06	1.98e-05	ILF3	interleukin enhancer binding factor 3
ENSG00000154310	2822.28	0.739834	0.183704	4.02732	5.64e-05	0.000608076	TNIK	TRAF2 and NCK interacting kinase
ENSG00000169047	2355.55	0.739657	0.28423	2.60232	0.00925949	0.0444301	IRS1	insulin receptor substrate 1
ENSG00000277142	118.681	0.739171	0.275152	2.6864	0.00722257	0.0364305	NA	NA
ENSG00000150977	166.938	0.738797	0.272334	2.71283	0.00667104	0.0342142	RILPL2	Rab interacting lysosomal protein like 2
ENSG00000080823	161.875	0.738601	0.268472	2.75113	0.00593899	0.0312825	MOK	MOK protein kinase
ENSG00000158528	1159.28	0.73813	0.204421	3.61083	0.000305223	0.00261545	PPP1R9A	protein phosphatase 1 regulatory subunit 9A
ENSG00000148362	423.458	0.737587	0.248917	2.96318	0.00304474	0.0180673	PAXX	PAXX non-homologous end joining factor
ENSG00000188343	307.416	0.737307	0.265899	2.77289	0.00555616	0.0296218	FAM92A	family with sequence similarity 92 member A
ENSG00000135632	334.675	0.737166	0.186428	3.95415	7.68e-05	0.000791977	SMYD5	SMYD family member 5
ENSG00000078399	329.858	0.736931	0.224969	3.2757	0.001054	0.00747156	HOXA9	homeobox A9
ENSG00000119203	818.166	0.736741	0.224768	3.27778	0.00104627	0.00742854	CPSF3	cleavage and polyadenylation specific factor 3
ENSG00000132692	193.565	0.736741	0.255821	2.87991	0.00397789	0.0225686	BCAN	brevican
ENSG00000057294	3708.26	0.736622	0.173289	4.25083	2.13e-05	0.000256086	PKP2	plakophilin 2
ENSG00000141577	488.302	0.736605	0.207033	3.55792	0.000373804	0.00310324	CEP131	centrosomal protein 131
ENSG00000120837	407.786	0.736059	0.254626	2.89075	0.00384325	0.0219103	NFYB	nuclear transcription factor Y subunit beta
ENSG00000182504	356.542	0.735523	0.253106	2.90599	0.00366095	0.0210319	CEP97	centrosomal protein 97
ENSG00000149485	2321.31	0.73545	0.176271	4.17226	3.02e-05	0.000348223	FADS1	fatty acid desaturase 1
ENSG00000268858	98.3528	0.735423	0.255568	2.8776	0.0040071	0.0226998	NA	NA
ENSG00000167526	20253.2	0.734967	0.184184	3.99039	6.6e-05	0.000696225	RPL13	ribosomal protein L13
ENSG00000163655	1677.79	0.73493	0.168238	4.36839	1.25e-05	0.000160142	GMPS	guanine monophosphate synthase
ENSG00000278540	4274.79	0.734858	0.194611	3.77604	0.000159343	0.00149861	ACACA	acetyl-CoA carboxylase alpha
ENSG00000156787	299.171	0.734723	0.20928	3.51071	0.000446904	0.00362269	TBC1D31	TBC1 domain family member 31
ENSG00000149313	526.476	0.73445	0.189857	3.86844	0.000109532	0.00108537	AASDHPPT	aminoadipate-semialdehyde dehydrogenase-phosphopantetheinyl transferase
ENSG00000104872	1146.67	0.732637	0.198598	3.68904	0.000225101	0.00201859	PIH1D1	PIH1 domain containing 1
ENSG00000272325	134.908	0.732366	0.283181	2.58621	0.00970375	0.0460578	NUDT3	nudix hydrolase 3
ENSG00000116560	5648.22	0.73206	0.213716	3.42539	0.00061391	0.00474663	SFPQ	splicing factor proline and glutamine rich
ENSG00000164105	214.822	0.731812	0.233467	3.13454	0.00172123	0.0112658	SAP30	Sin3A associated protein 30
ENSG00000124596	542.859	0.731803	0.184578	3.96474	7.35e-05	0.000763609	OARD1	O-acyl-ADP-ribose deacylase 1
ENSG00000166321	124.116	0.730506	0.268369	2.72202	0.00648843	0.0334903	NUDT13	nudix hydrolase 13
ENSG00000165271	796.981	0.730428	0.205515	3.55413	0.000379225	0.00314008	NOL6	nucleolar protein 6
ENSG00000180035	249.618	0.730286	0.247698	2.94829	0.00319533	0.0187914	ZNF48	zinc finger protein 48
ENSG00000185414	767.299	0.728943	0.207818	3.50761	0.000452149	0.00365594	MRPL30	mitochondrial ribosomal protein L30
ENSG00000141556	1741.45	0.728159	0.235399	3.0933	0.00197946	0.0126741	TBCD	tubulin folding cofactor D
ENSG00000166902	783.34	0.727655	0.178462	4.07736	4.56e-05	0.000500117	MRPL16	mitochondrial ribosomal protein L16
ENSG00000136933	266.572	0.727135	0.255571	2.84514	0.00443916	0.0246602	RABEPK	Rab9 effector protein with kelch motifs
ENSG00000198242	1704.62	0.726968	0.177645	4.09224	4.27e-05	0.00047301	RPL23A	ribosomal protein L23a
ENSG00000064933	515.768	0.726691	0.221611	3.27914	0.00104125	0.00739992	PMS1	PMS1 homolog 1, mismatch repair system component
ENSG00000120254	1047.29	0.726312	0.189593	3.8309	0.000127678	0.00123723	MTHFD1L	methylenetetrahydrofolate dehydrogenase (NADP+ dependent) 1 like
ENSG00000204394	1895.41	0.725976	0.233733	3.106	0.00189638	0.0122128	VARS1	valyl-tRNA synthetase 1
ENSG00000117593	796.317	0.725442	0.220946	3.28335	0.00102582	0.00731329	DARS2	aspartyl-tRNA synthetase 2, mitochondrial
ENSG00000149328	2583.08	0.725127	0.184852	3.92273	8.75e-05	0.000893678	GLB1L2	galactosidase beta 1 like 2
ENSG00000174989	338.918	0.724293	0.205659	3.52181	0.000428615	0.00349343	FBXW8	F-box and WD repeat domain containing 8
ENSG00000124813	254.189	0.723875	0.241979	2.99148	0.00277631	0.0167907	RUNX2	RUNX family transcription factor 2
ENSG00000137843	115.629	0.723262	0.264275	2.73678	0.00620432	0.0323902	PAK6	p21 (RAC1) activated kinase 6
ENSG00000197043	521.351	0.722958	0.223816	3.23015	0.00123727	0.00853269	ANXA6	annexin A6
ENSG00000102317	1467.54	0.722664	0.162255	4.45388	8.43e-06	0.000112939	RBM3	RNA binding motif protein 3
ENSG00000099622	3246.67	0.722598	0.199435	3.62322	0.000290959	0.00251441	CIRBP	cold inducible RNA binding protein
ENSG00000008394	1244.65	0.722063	0.254647	2.83554	0.0045748	0.0252382	MGST1	microsomal glutathione S-transferase 1
ENSG00000145982	260.579	0.721545	0.200282	3.60266	0.000314983	0.00267957	FARS2	phenylalanyl-tRNA synthetase 2, mitochondrial
ENSG00000102054	2056.53	0.72144	0.168143	4.29063	1.78e-05	0.000218942	RBBP7	RB binding protein 7, chromatin remodeling factor
ENSG00000113758	1477.42	0.721419	0.210871	3.42114	0.000623603	0.0048043	DBN1	drebrin 1
ENSG00000139266	298.681	0.721105	0.22967	3.13974	0.00169097	0.0111109	MARCHF9	membrane associated ring-CH-type finger 9
ENSG00000160932	1826.89	0.721096	0.282146	2.55575	0.0105958	0.0494719	LY6E	lymphocyte antigen 6 family member E
ENSG00000241343	99.3489	0.719364	0.276078	2.60566	0.00916979	0.0440753	RPL36A	ribosomal protein L36a
ENSG00000183814	237.551	0.718991	0.276977	2.59585	0.00943579	0.0450756	LIN9	lin-9 DREAM MuvB core complex component
ENSG00000077097	3519.05	0.717854	0.180858	3.96915	7.21e-05	0.000752412	TOP2B	DNA topoisomerase II beta
ENSG00000203499	482.788	0.717703	0.180314	3.98029	6.88e-05	0.000721724	FAM83H-AS1	FAM83H antisense RNA 1 (head to head)
ENSG00000130511	519.101	0.716994	0.238522	3.00598	0.00264724	0.0161704	SSBP4	single stranded DNA binding protein 4
ENSG00000278619	215.08	0.716893	0.229057	3.12975	0.00174953	0.0114043	MRM1	mitochondrial rRNA methyltransferase 1
ENSG00000101974	478.836	0.715087	0.210026	3.40476	0.00066223	0.00504919	ATP11C	ATPase phospholipid transporting 11C
ENSG00000263465	792.331	0.714675	0.192651	3.70968	0.00020752	0.00188284	SRSF8	serine and arginine rich splicing factor 8
ENSG00000112306	11293.6	0.714217	0.22372	3.19246	0.00141067	0.00952751	RPS12	ribosomal protein S12
ENSG00000141499	243.637	0.713938	0.218393	3.26905	0.00107911	0.00762536	WRAP53	WD repeat containing antisense to TP53
ENSG00000115392	468.593	0.71389	0.18197	3.92313	8.74e-05	0.000892631	FANCL	FA complementation group L
ENSG00000149054	175.209	0.713864	0.265407	2.6897	0.00715161	0.0361214	ZNF215	zinc finger protein 215
ENSG00000135931	465.619	0.71354	0.177928	4.01027	6.07e-05	0.000646849	ARMC9	armadillo repeat containing 9
ENSG00000145439	806.807	0.713155	0.221915	3.21364	0.00131065	0.00898058	CBR4	carbonyl reductase 4
ENSG00000145425	5389.17	0.713032	0.183743	3.88059	0.000104202	0.0010404	RPS3A	ribosomal protein S3A
ENSG00000108604	2303.9	0.71295	0.179695	3.96756	7.26e-05	0.000756049	SMARCD2	SWI/SNF related, matrix associated, actin dependent regulator of chromatin, subfamily d, member 2
ENSG00000168061	232.179	0.712884	0.263464	2.70581	0.0068138	0.0348083	SAC3D1	SAC3 domain containing 1
ENSG00000237190	426.226	0.712253	0.184713	3.85601	0.000115254	0.00113155	CDKN2AIPNL	CDKN2A interacting protein N-terminal like
ENSG00000099385	175.459	0.711647	0.245543	2.89826	0.00375237	0.0214853	BCL7C	BAF chromatin remodeling complex subunit BCL7C
ENSG00000163528	182.921	0.711045	0.262705	2.70662	0.0067971	0.0347547	CHCHD4	coiled-coil-helix-coiled-coil-helix domain containing 4
ENSG00000106399	468.475	0.710726	0.225518	3.15153	0.00162417	0.0107437	RPA3	replication protein A3
ENSG00000287778	483.232	0.710433	0.243332	2.9196	0.00350476	0.0202962	NA	NA
ENSG00000111196	221.622	0.709961	0.230538	3.07958	0.00207289	0.0131818	MAGOHB	mago homolog B, exon junction complex subunit
ENSG00000140988	22263	0.709878	0.173578	4.08968	4.32e-05	0.000477095	RPS2	ribosomal protein S2
ENSG00000109475	6473.45	0.70884	0.173263	4.09113	4.29e-05	0.000474811	RPL34	ribosomal protein L34
ENSG00000222011	172.318	0.708814	0.229411	3.08971	0.00200351	0.0127988	FAM185A	family with sequence similarity 185 member A
ENSG00000148334	1292.85	0.708713	0.200617	3.53267	0.000411381	0.003364	PTGES2	prostaglandin E synthase 2
ENSG00000100029	1473.28	0.708663	0.197484	3.58846	0.000332639	0.00280947	PES1	pescadillo ribosomal biogenesis factor 1
ENSG00000136527	3366.44	0.707673	0.164246	4.30862	1.64e-05	0.000203548	TRA2B	transformer 2 beta homolog
ENSG00000146281	999.167	0.707285	0.21771	3.24875	0.00115912	0.00807938	PM20D2	peptidase M20 domain containing 2
ENSG00000185252	330.48	0.706583	0.199829	3.53593	0.000406336	0.00333005	ZNF74	zinc finger protein 74
ENSG00000145592	8579.75	0.705674	0.155534	4.5371	5.7e-06	7.97e-05	RPL37	ribosomal protein L37
ENSG00000102977	262.768	0.704651	0.245267	2.873	0.004066	0.0229521	ACD	ACD shelterin complex subunit and telomerase recruitment factor
ENSG00000182118	186.713	0.703529	0.236987	2.96864	0.00299122	0.0178017	FAM89A	family with sequence similarity 89 member A
ENSG00000167995	100.063	0.703046	0.267043	2.63271	0.00847063	0.0413006	BEST1	bestrophin 1
ENSG00000184162	172.623	0.702461	0.242364	2.89837	0.00375105	0.0214853	NR2C2AP	nuclear receptor 2C2 associated protein
ENSG00000176102	555.935	0.702321	0.179824	3.90561	9.4e-05	0.00095374	CSTF3	cleavage stimulation factor subunit 3
ENSG00000143314	655.629	0.701703	0.233156	3.00958	0.00261607	0.0160121	MRPL24	mitochondrial ribosomal protein L24
ENSG00000203791	122.714	0.70143	0.266868	2.62838	0.00857927	0.041703	EEF1AKMT2	EEF1A lysine methyltransferase 2
ENSG00000068885	201.502	0.70123	0.260543	2.69142	0.00711487	0.0359765	IFT80	intraflagellar transport 80
ENSG00000259956	2063.74	0.70083	0.183007	3.82953	0.000128388	0.00124249	RBM15B	RNA binding motif protein 15B
ENSG00000149929	139.879	0.700402	0.269804	2.59597	0.00943251	0.0450756	HIRIP3	HIRA interacting protein 3
ENSG00000176209	255.526	0.700311	0.245153	2.85663	0.00428169	0.02397	SMIM19	small integral membrane protein 19
ENSG00000226084	134.998	0.700096	0.246187	2.84376	0.00445851	0.0247554	NA	NA
ENSG00000167775	917.201	0.699508	0.196339	3.56276	0.000366983	0.00305682	CD320	CD320 molecule
ENSG00000174748	14845.4	0.699157	0.152574	4.58241	4.6e-06	6.58e-05	RPL15	ribosomal protein L15
ENSG00000205336	1586.2	0.699033	0.184738	3.78391	0.000154382	0.0014587	ADGRG1	adhesion G protein-coupled receptor G1
ENSG00000173726	3826.35	0.698942	0.155659	4.49022	7.12e-06	9.72e-05	TOMM20	translocase of outer mitochondrial membrane 20
ENSG00000171574	217.869	0.698484	0.234763	2.97527	0.00292734	0.0175194	ZNF584	zinc finger protein 584
ENSG00000155438	352.926	0.698455	0.21163	3.30037	0.000965581	0.00695946	NIFK	nucleolar protein interacting with the FHA domain of MKI67
ENSG00000163950	1186.87	0.69818	0.223485	3.12406	0.00178374	0.0115868	SLBP	stem-loop binding protein
ENSG00000141101	437.224	0.698068	0.235993	2.958	0.00309644	0.0183061	NOB1	NIN1 (RPN12) binding protein 1 homolog
ENSG00000249855	171.193	0.697341	0.260003	2.68205	0.00731734	0.0368087	NA	NA
ENSG00000092094	407.973	0.697336	0.240107	2.90428	0.00368103	0.021131	OSGEP	O-sialoglycoprotein endopeptidase
ENSG00000166801	976.945	0.697295	0.204315	3.41285	0.000642867	0.00492388	FAM111A	family with sequence similarity 111 member A
ENSG00000076242	622.227	0.697174	0.204531	3.40864	0.000652865	0.00499361	MLH1	mutL homolog 1
ENSG00000233476	1412.54	0.697132	0.209052	3.33473	0.000853834	0.00627539	NA	NA
ENSG00000183431	1100.54	0.696591	0.177529	3.92382	8.72e-05	0.000890884	SF3A3	splicing factor 3a subunit 3
ENSG00000142657	2936.74	0.696455	0.173194	4.02123	5.79e-05	0.000621304	PGD	phosphogluconate dehydrogenase
ENSG00000185104	854.212	0.696018	0.186095	3.74012	0.000183929	0.00169562	FAF1	Fas associated factor 1
ENSG00000100353	3566.09	0.695816	0.17162	4.0544	5.03e-05	0.000548638	EIF3D	eukaryotic translation initiation factor 3 subunit D
ENSG00000164032	2059.45	0.695632	0.193217	3.60026	0.000317903	0.00269519	H2AZ1	H2A.Z variant histone 1
ENSG00000100814	704.699	0.6955	0.184485	3.76995	0.00016328	0.00152793	CCNB1IP1	cyclin B1 interacting protein 1
ENSG00000143486	880.129	0.694979	0.182017	3.81821	0.000134425	0.00129442	EIF2D	eukaryotic translation initiation factor 2D
ENSG00000183161	366.481	0.694163	0.191886	3.61757	0.000297376	0.00256195	FANCF	FA complementation group F
ENSG00000162623	251.25	0.694081	0.23574	2.94426	0.00323726	0.018988	TYW3	tRNA-yW synthesizing protein 3 homolog
ENSG00000177192	337.024	0.694028	0.233833	2.96805	0.002997	0.0178313	PUS1	pseudouridine synthase 1
ENSG00000236552	945.564	0.693384	0.271608	2.55289	0.0106835	0.0497992	RPL13AP5	ribosomal protein L13a pseudogene 5
ENSG00000101695	204.963	0.692816	0.253904	2.72866	0.00635927	0.0329732	RNF125	ring finger protein 125
ENSG00000095319	1559.72	0.692467	0.156036	4.43787	9.09e-06	0.000120733	NUP188	nucleoporin 188
ENSG00000229117	7920.16	0.692227	0.161745	4.27974	1.87e-05	0.000228424	RPL41	ribosomal protein L41
ENSG00000104824	3111.23	0.692059	0.165139	4.19075	2.78e-05	0.00032386	HNRNPL	heterogeneous nuclear ribonucleoprotein L
ENSG00000164010	202.843	0.69191	0.220989	3.13097	0.00174232	0.0113673	ERMAP	erythroblast membrane associated protein (Scianna blood group)
ENSG00000146733	537.808	0.691894	0.226294	3.05751	0.00223187	0.014041	PSPH	phosphoserine phosphatase
ENSG00000062716	5331.16	0.69085	0.248846	2.77621	0.00549962	0.0293764	VMP1	vacuole membrane protein 1
ENSG00000134779	1024.81	0.690845	0.211401	3.26793	0.00108336	0.00764816	TPGS2	tubulin polyglutamylase complex subunit 2
ENSG00000146729	1349.39	0.690296	0.191323	3.60801	0.000308556	0.00263895	NIPSNAP2	nipsnap homolog 2
ENSG00000071794	1540.92	0.690258	0.187068	3.68988	0.000224359	0.00201356	HLTF	helicase like transcription factor
ENSG00000186654	416.525	0.69009	0.261292	2.64107	0.00826436	0.0405423	PRR5	proline rich 5
ENSG00000101189	682.925	0.689718	0.236517	2.91614	0.00354386	0.0204696	MRGBP	MRG domain binding protein
ENSG00000149273	17057	0.689418	0.246489	2.79695	0.00515868	0.0279373	RPS3	ribosomal protein S3
ENSG00000063587	325.976	0.689279	0.264307	2.60787	0.00911077	0.0438468	ZNF275	zinc finger protein 275
ENSG00000136159	464.993	0.689204	0.236686	2.9119	0.00359242	0.0206967	NUDT15	nudix hydrolase 15
ENSG00000166133	258.597	0.689115	0.224328	3.07191	0.00212694	0.0134757	RPUSD2	RNA pseudouridine synthase domain containing 2
ENSG00000169562	705.151	0.688932	0.198076	3.47812	0.000504943	0.00401174	GJB1	gap junction protein beta 1
ENSG00000092964	6773.94	0.687262	0.203293	3.38064	0.000723162	0.0054438	DPYSL2	dihydropyrimidinase like 2
ENSG00000145912	457.36	0.686929	0.191427	3.58847	0.000332629	0.00280947	NHP2	NHP2 ribonucleoprotein
ENSG00000137168	350.988	0.686924	0.215417	3.18881	0.00142858	0.00963352	PPIL1	peptidylprolyl isomerase like 1
ENSG00000153107	1486	0.685562	0.193868	3.53623	0.000405877	0.00332751	ANAPC1	anaphase promoting complex subunit 1
ENSG00000147604	17057.1	0.684587	0.167016	4.09893	4.15e-05	0.000461373	RPL7	ribosomal protein L7
ENSG00000226287	228.356	0.684225	0.264172	2.59008	0.00959544	0.0455921	TMEM191A	transmembrane protein 191A (pseudogene)
ENSG00000140006	222.287	0.684159	0.222795	3.0708	0.00213488	0.0135183	WDR89	WD repeat domain 89
ENSG00000134419	1421.33	0.68409	0.191324	3.57555	0.000349489	0.00293405	RPS15A	ribosomal protein S15a
ENSG00000204568	839.356	0.683895	0.198116	3.45199	0.000556475	0.00436315	MRPS18B	mitochondrial ribosomal protein S18B
ENSG00000114767	413.534	0.682941	0.188488	3.62325	0.000290922	0.00251441	RRP9	ribosomal RNA processing 9, U3 small nucleolar RNA binding protein
ENSG00000247077	1079.12	0.681954	0.182708	3.73248	0.000189602	0.00174074	PGAM5	PGAM family member 5, mitochondrial serine/threonine protein phosphatase
ENSG00000156508	162823	0.681179	0.153384	4.441	8.95e-06	0.000119203	EEF1A1	eukaryotic translation elongation factor 1 alpha 1
ENSG00000180694	611.893	0.680853	0.174802	3.895	9.82e-05	0.000988412	TMEM64	transmembrane protein 64
ENSG00000120860	441.246	0.680672	0.256684	2.65179	0.00800664	0.0395906	WASHC3	WASH complex subunit 3
ENSG00000116353	413.984	0.679172	0.212722	3.19277	0.00140914	0.00952706	MECR	mitochondrial trans-2-enoyl-CoA reductase
ENSG00000162885	767.62	0.678748	0.181459	3.7405	0.000183655	0.00169449	B3GALNT2	beta-1,3-N-acetylgalactosaminyltransferase 2
ENSG00000072110	5787.5	0.6787	0.196894	3.44703	0.000566787	0.00443224	ACTN1	actinin alpha 1
ENSG00000185838	158.611	0.678086	0.264112	2.56742	0.0102459	0.0481406	GNB1L	G protein subunit beta 1 like
ENSG00000263001	1033.02	0.677984	0.163046	4.15825	3.21e-05	0.000367248	GTF2I	general transcription factor IIi
ENSG00000205268	501.623	0.67681	0.253244	2.67256	0.00752755	0.0376799	PDE7A	phosphodiesterase 7A
ENSG00000179818	197.397	0.676641	0.246141	2.74899	0.00597786	0.031428	PCBP1-AS1	PCBP1 antisense RNA 1
ENSG00000132768	327.252	0.675943	0.233463	2.89529	0.00378814	0.0216458	DPH2	diphthamide biosynthesis 2
ENSG00000273604	240.7	0.675562	0.214431	3.15049	0.00162998	0.0107726	EPOP	elongin BC and polycomb repressive complex 2 associated protein
ENSG00000228502	238.836	0.675337	0.21019	3.21298	0.00131363	0.00899828	NA	NA
ENSG00000278845	534.114	0.675084	0.179742	3.75584	0.000172761	0.00160724	MRPL45	mitochondrial ribosomal protein L45
ENSG00000229809	140.073	0.674954	0.258821	2.60781	0.00911244	0.0438468	ZNF688	zinc finger protein 688
ENSG00000127311	158.256	0.674882	0.261676	2.57907	0.00990656	0.0468199	HELB	DNA helicase B
ENSG00000123545	225.131	0.674751	0.256174	2.63395	0.00843977	0.041195	NDUFAF4	NADH:ubiquinone oxidoreductase complex assembly factor 4
ENSG00000100632	1091.06	0.674629	0.188849	3.57233	0.00035382	0.00296263	ERH	ERH mRNA splicing and mitosis factor
ENSG00000189369	199.222	0.674602	0.255119	2.64426	0.00818696	0.0402836	GSPT2	G1 to S phase transition 2
ENSG00000184307	348.013	0.673502	0.254509	2.64628	0.00813816	0.0400815	ZDHHC23	zinc finger DHHC-type containing 23
ENSG00000083635	149.817	0.67299	0.245381	2.74263	0.00609498	0.0319163	NUFIP1	nuclear FMR1 interacting protein 1
ENSG00000136891	673.031	0.672842	0.191398	3.5154	0.000439085	0.00356707	TEX10	testis expressed 10
ENSG00000116205	304.905	0.671176	0.207243	3.2386	0.00120117	0.00831005	TCEANC2	transcription elongation factor A N-terminal and central domain containing 2
ENSG00000177646	665.286	0.670433	0.171709	3.90448	9.44e-05	0.00095778	ACAD9	acyl-CoA dehydrogenase family member 9
ENSG00000134758	385.755	0.670012	0.242088	2.76764	0.00564642	0.0300028	RNF138	ring finger protein 138
ENSG00000006125	6148.38	0.669859	0.182609	3.66826	0.000244207	0.00216476	AP2B1	adaptor related protein complex 2 subunit beta 1
ENSG00000155189	1016.18	0.669519	0.234235	2.85832	0.00425886	0.0238541	AGPAT5	1-acylglycerol-3-phosphate O-acyltransferase 5
ENSG00000213588	186.29	0.6695	0.245179	2.73066	0.00632076	0.032872	ZBTB9	zinc finger and BTB domain containing 9
ENSG00000122026	7698.79	0.669255	0.162332	4.12275	3.74e-05	0.00042117	RPL21	ribosomal protein L21
ENSG00000168476	591.578	0.669005	0.187775	3.5628	0.000366927	0.00305682	REEP4	receptor accessory protein 4
ENSG00000140548	707.538	0.668847	0.170487	3.92316	8.74e-05	0.000892631	ZNF710	zinc finger protein 710
ENSG00000141569	463.701	0.66875	0.201588	3.31741	0.000908566	0.0066103	TRIM65	tripartite motif containing 65
ENSG00000163104	921.084	0.668172	0.195611	3.41582	0.000635895	0.00488051	SMARCAD1	SWI/SNF-related, matrix-associated actin-dependent regulator of chromatin, subfamily a, containing DEAD/H box 1
ENSG00000213551	371.374	0.667987	0.225911	2.95686	0.00310787	0.0183591	DNAJC9	DnaJ heat shock protein family (Hsp40) member C9
ENSG00000113119	168.13	0.667889	0.240746	2.77425	0.0055329	0.0295189	TMCO6	transmembrane and coiled-coil domains 6
ENSG00000078319	118.713	0.667401	0.255301	2.61418	0.00894425	0.0431582	NA	NA
ENSG00000005100	728.277	0.667027	0.173556	3.8433	0.000121391	0.001184	DHX33	DEAH-box helicase 33
ENSG00000175216	3618.01	0.666596	0.187845	3.54865	0.000387213	0.00319912	CKAP5	cytoskeleton associated protein 5
ENSG00000078114	1972.03	0.665824	0.158091	4.21164	2.54e-05	0.000298264	NEBL	nebulette
ENSG00000165868	508.701	0.665712	0.212189	3.13735	0.0017048	0.0111747	HSPA12A	heat shock protein family A (Hsp70) member 12A
ENSG00000100908	190.983	0.665603	0.258349	2.57637	0.00998433	0.0470897	EMC9	ER membrane protein complex subunit 9
ENSG00000178952	3322.37	0.665509	0.232634	2.86075	0.00422642	0.0237199	TUFM	Tu translation elongation factor, mitochondrial
ENSG00000153395	2313.96	0.665075	0.17091	3.89137	9.97e-05	0.00100055	LPCAT1	lysophosphatidylcholine acyltransferase 1
ENSG00000112081	4488.25	0.664911	0.17194	3.86712	0.00011013	0.00108889	SRSF3	serine and arginine rich splicing factor 3
ENSG00000171467	823.293	0.664814	0.224007	2.96782	0.00299917	0.0178395	ZNF318	zinc finger protein 318
ENSG00000197756	14183.7	0.66463	0.186388	3.56583	0.000362704	0.00303248	RPL37A	ribosomal protein L37a
ENSG00000178700	179.588	0.664059	0.240963	2.75585	0.00585397	0.0308929	DHFR2	dihydrofolate reductase 2
ENSG00000163214	440.429	0.663428	0.211936	3.13032	0.00174615	0.0113856	DHX57	DExH-box helicase 57
ENSG00000167658	56226.4	0.663266	0.199645	3.32223	0.00089301	0.00651834	EEF2	eukaryotic translation elongation factor 2
ENSG00000152818	2064.5	0.661802	0.182042	3.63543	0.000277521	0.00241363	UTRN	utrophin
ENSG00000267100	190.954	0.661235	0.249522	2.65001	0.00804895	0.0397735	ILF3-DT	ILF3 divergent transcript
ENSG00000008988	10502.3	0.66064	0.161151	4.09951	4.14e-05	0.000460461	RPS20	ribosomal protein S20
ENSG00000116120	1277.59	0.660183	0.189356	3.48647	0.000489437	0.00390517	FARSB	phenylalanyl-tRNA synthetase subunit beta
ENSG00000135829	3963.19	0.659351	0.218615	3.01604	0.00256103	0.0157485	DHX9	DExH-box helicase 9
ENSG00000084623	2864.43	0.659223	0.180062	3.6611	0.000251139	0.00221595	EIF3I	eukaryotic translation initiation factor 3 subunit I
ENSG00000125944	2873.29	0.658739	0.188551	3.4937	0.000476375	0.00381868	HNRNPR	heterogeneous nuclear ribonucleoprotein R
ENSG00000110917	13204.2	0.65731	0.209544	3.13686	0.00170766	0.0111901	MLEC	malectin
ENSG00000188042	1460.52	0.65698	0.252024	2.60681	0.00913894	0.0439554	ARL4C	ADP ribosylation factor like GTPase 4C
ENSG00000175782	217.23	0.656767	0.239164	2.74609	0.00603103	0.0316184	SLC35E3	solute carrier family 35 member E3
ENSG00000126767	624.041	0.656492	0.176172	3.72643	0.00019421	0.00177722	ELK1	ETS transcription factor ELK1
ENSG00000090470	600.633	0.656137	0.17695	3.70804	0.000208872	0.00189092	PDCD7	programmed cell death 7
ENSG00000135373	7790.87	0.655981	0.220031	2.98132	0.00287013	0.0172563	EHF	ETS homologous factor
ENSG00000145675	2975.42	0.654842	0.19912	3.28869	0.00100656	0.00719913	PIK3R1	phosphoinositide-3-kinase regulatory subunit 1
ENSG00000261326	210.768	0.654083	0.251867	2.59693	0.009406	0.0449668	NA	NA
ENSG00000137486	1055.2	0.652679	0.159532	4.09121	4.29e-05	0.000474811	ARRB1	arrestin beta 1
ENSG00000025156	263.081	0.651965	0.215147	3.03032	0.00244292	0.0151455	HSF2	heat shock transcription factor 2
ENSG00000118600	140.921	0.651931	0.253115	2.57563	0.0100057	0.0471707	RXYLT1	ribitol xylosyltransferase 1
ENSG00000108666	299.517	0.651726	0.205432	3.17247	0.0015115	0.0100807	C17orf75	chromosome 17 open reading frame 75
ENSG00000136111	1127.02	0.651509	0.247316	2.63432	0.00843068	0.0411686	TBC1D4	TBC1 domain family member 4
ENSG00000133740	230.44	0.651205	0.231394	2.81428	0.00488871	0.0266809	E2F5	E2F transcription factor 5
ENSG00000176422	162.31	0.650974	0.236716	2.75002	0.00595919	0.0313661	SPRYD4	SPRY domain containing 4
ENSG00000125485	360.779	0.65064	0.191347	3.40032	0.000673066	0.00511836	DDX31	DEAD-box helicase 31
ENSG00000163479	1031.98	0.649764	0.171679	3.78475	0.000153863	0.00145503	SSR2	signal sequence receptor subunit 2
ENSG00000001084	1899.21	0.64946	0.208932	3.10847	0.00188058	0.0121348	GCLC	glutamate-cysteine ligase catalytic subunit
ENSG00000171793	681.067	0.649256	0.206768	3.14003	0.00168933	0.0111058	CTPS1	CTP synthase 1
ENSG00000165533	311.256	0.649094	0.228866	2.83613	0.00456634	0.0252168	TTC8	tetratricopeptide repeat domain 8
ENSG00000197961	1272.86	0.648721	0.170652	3.80142	0.00014387	0.00137331	ZNF121	zinc finger protein 121
ENSG00000074582	383.952	0.648719	0.210762	3.07797	0.00208415	0.013242	BCS1L	BCS1 homolog, ubiquinol-cytochrome c reductase complex chaperone
ENSG00000100462	427.173	0.647985	0.218988	2.959	0.00308636	0.018261	PRMT5	protein arginine methyltransferase 5
ENSG00000167113	696.817	0.647838	0.174896	3.70414	0.000212112	0.00191672	COQ4	coenzyme Q4
ENSG00000128833	2012.37	0.647205	0.167263	3.86939	0.000109106	0.00108259	MYO5C	myosin VC
ENSG00000196636	239.66	0.644881	0.205955	3.13118	0.00174106	0.0113623	SDHAF3	succinate dehydrogenase complex assembly factor 3
ENSG00000179041	252.803	0.644659	0.233756	2.75783	0.00581863	0.0307572	RRS1	ribosome biogenesis regulator 1 homolog
ENSG00000112159	2740.12	0.643814	0.153967	4.18152	2.9e-05	0.000335558	MDN1	midasin AAA ATPase 1
ENSG00000137944	596.415	0.643716	0.245261	2.62462	0.00867463	0.042058	KYAT3	kynurenine aminotransferase 3
ENSG00000070950	498.156	0.642541	0.195443	3.28761	0.00101041	0.00721748	RAD18	RAD18 E3 ubiquitin protein ligase
ENSG00000159788	822.807	0.642276	0.204126	3.14648	0.00165251	0.0108861	RGS12	regulator of G protein signaling 12
ENSG00000213390	322.438	0.642178	0.227585	2.82171	0.0047769	0.0261467	ARHGAP19	Rho GTPase activating protein 19
ENSG00000065183	702.494	0.641948	0.166145	3.8638	0.000111638	0.00110088	WDR3	WD repeat domain 3
ENSG00000163807	701.849	0.641586	0.184297	3.48127	0.000499041	0.00397049	KIAA1143	KIAA1143
ENSG00000259768	135.092	0.641452	0.234184	2.73909	0.00616087	0.032201	NA	NA
ENSG00000146842	331.176	0.640906	0.19896	3.22128	0.00127618	0.00877288	TMEM209	transmembrane protein 209
ENSG00000147874	1128.54	0.640578	0.242321	2.64351	0.00820523	0.0403319	HAUS6	HAUS augmin like complex subunit 6
ENSG00000142534	16029.3	0.640176	0.201396	3.17869	0.00147941	0.00991516	RPS11	ribosomal protein S11
ENSG00000149292	647.935	0.639479	0.210214	3.04204	0.00234979	0.0146591	TTC12	tetratricopeptide repeat domain 12
ENSG00000164306	185.997	0.638485	0.225934	2.82598	0.0047136	0.0258826	PRIMPOL	primase and DNA directed polymerase
ENSG00000107951	457.763	0.638284	0.179724	3.55147	0.000383084	0.00316969	MTPAP	mitochondrial poly(A) polymerase
ENSG00000119673	273.377	0.63825	0.237978	2.68197	0.00731894	0.0368087	ACOT2	acyl-CoA thioesterase 2
ENSG00000156110	544.363	0.637535	0.208709	3.05466	0.00225319	0.0141513	ADK	adenosine kinase
ENSG00000176623	614.138	0.637411	0.191363	3.3309	0.000865643	0.00634342	RMDN1	regulator of microtubule dynamics 1
ENSG00000131652	636.396	0.636969	0.243742	2.61329	0.00896751	0.0432518	THOC6	THO complex 6
ENSG00000146858	347.807	0.636731	0.19649	3.24053	0.00119308	0.00826875	ZC3HAV1L	zinc finger CCCH-type containing, antiviral 1 like
ENSG00000108406	919.88	0.63639	0.195254	3.2593	0.00111688	0.00783285	DHX40	DEAH-box helicase 40
ENSG00000187607	210.251	0.636336	0.241181	2.63842	0.00832934	0.0407627	ZNF286A	zinc finger protein 286A
ENSG00000103550	423.312	0.635123	0.195305	3.25196	0.00114613	0.00800537	KNOP1	lysine rich nucleolar protein 1
ENSG00000150347	1894.28	0.634997	0.174017	3.64906	0.000263204	0.00230845	ARID5B	AT-rich interaction domain 5B
ENSG00000159596	351.572	0.634562	0.199855	3.17512	0.00149776	0.0100142	TMEM69	transmembrane protein 69
ENSG00000183684	728.408	0.634106	0.193657	3.27438	0.00105896	0.00749955	ALYREF	Aly/REF export factor
ENSG00000116670	281.692	0.633091	0.228468	2.77102	0.00558803	0.0297704	MAD2L2	mitotic arrest deficient 2 like 2
ENSG00000152990	1806.69	0.632958	0.173873	3.64035	0.000272272	0.00237495	ADGRA3	adhesion G protein-coupled receptor A3
ENSG00000184517	179.116	0.63267	0.23495	2.69279	0.00708572	0.0358615	ZFP1	ZFP1 zinc finger protein
ENSG00000163935	649.54	0.631982	0.173711	3.63813	0.000274628	0.0023927	SFMBT1	Scm like with four mbt domains 1
ENSG00000129347	338.666	0.630026	0.242299	2.6002	0.00931683	0.0446381	KRI1	KRI1 homolog
ENSG00000167965	577.134	0.629843	0.204105	3.08587	0.00202955	0.0129429	MLST8	MTOR associated protein, LST8 homolog
ENSG00000118181	6419.8	0.629583	0.172361	3.65271	0.000259492	0.00228216	RPS25	ribosomal protein S25
ENSG00000071564	2134.85	0.628986	0.17754	3.54279	0.000395922	0.00325784	TCF3	transcription factor 3
ENSG00000105676	346.311	0.628901	0.192604	3.26526	0.00109365	0.00769892	ARMC6	armadillo repeat containing 6
ENSG00000170876	957.441	0.628731	0.231478	2.71616	0.00660447	0.0339483	TMEM43	transmembrane protein 43
ENSG00000196419	6788.99	0.627279	0.185226	3.38656	0.000707741	0.00534029	XRCC6	X-ray repair cross complementing 6
ENSG00000168646	632.78	0.627098	0.211068	2.97107	0.0029676	0.0176799	AXIN2	axin 2
ENSG00000143149	1040.76	0.627083	0.210799	2.97479	0.00293188	0.0175418	ALDH9A1	aldehyde dehydrogenase 9 family member A1
ENSG00000214022	2666.4	0.626639	0.158263	3.95949	7.51e-05	0.000776638	REPIN1	replication initiator 1
ENSG00000278259	1067.22	0.626304	0.211833	2.9566	0.0031105	0.0183698	MYO19	myosin XIX
ENSG00000104884	486.235	0.625788	0.202046	3.09726	0.00195318	0.0125273	ERCC2	ERCC excision repair 2, TFIIH core complex helicase subunit
ENSG00000104320	954.496	0.625785	0.213219	2.93494	0.00333608	0.0194757	NBN	nibrin
ENSG00000078674	4045.34	0.624088	0.178033	3.50546	0.000455819	0.00367895	PCM1	pericentriolar material 1
ENSG00000021355	6476.64	0.62381	0.207113	3.01193	0.00259595	0.0159239	SERPINB1	serpin family B member 1
ENSG00000134900	1222.87	0.623385	0.199658	3.12227	0.00179464	0.0116509	TPP2	tripeptidyl peptidase 2
ENSG00000176396	207.733	0.623154	0.243674	2.55733	0.010548	0.0492908	EID2	EP300 interacting inhibitor of differentiation 2
ENSG00000171863	7221.27	0.62304	0.162981	3.82278	0.000131958	0.00127428	RPS7	ribosomal protein S7
ENSG00000113328	4187.14	0.622744	0.153228	4.06416	4.82e-05	0.000527713	CCNG1	cyclin G1
ENSG00000136518	844.558	0.622603	0.198695	3.13345	0.00172762	0.0113043	ACTL6A	actin like 6A
ENSG00000164818	897.227	0.622017	0.189451	3.28327	0.00102612	0.00731329	DNAAF5	dynein axonemal assembly factor 5
ENSG00000071626	2246.36	0.621935	0.153887	4.0415	5.31e-05	0.000576611	DAZAP1	DAZ associated protein 1
ENSG00000182979	972.719	0.621574	0.190811	3.25754	0.00112384	0.00787338	MTA1	metastasis associated 1
ENSG00000083099	736.398	0.62096	0.187488	3.312	0.000926321	0.00672635	LYRM2	LYR motif containing 2
ENSG00000101935	461.366	0.62032	0.191071	3.24655	0.00116815	0.00812364	AMMECR1	AMMECR nuclear protein 1
ENSG00000125827	535.292	0.62028	0.19037	3.25829	0.00112086	0.00785583	TMX4	thioredoxin related transmembrane protein 4
ENSG00000170604	868.059	0.620194	0.187527	3.30723	0.000942246	0.00682869	IRF2BP1	interferon regulatory factor 2 binding protein 1
ENSG00000198618	699.658	0.619939	0.2016	3.0751	0.0021043	0.0133549	NA	NA
ENSG00000100294	640.152	0.619425	0.240094	2.57992	0.00988222	0.0467363	MCAT	malonyl-CoA-acyl carrier protein transacylase
ENSG00000079134	510.201	0.619022	0.228948	2.70377	0.0068558	0.0349612	THOC1	THO complex 1
ENSG00000125484	1160.99	0.618137	0.168489	3.66871	0.00024378	0.00216269	GTF3C4	general transcription factor IIIC subunit 4
ENSG00000198918	5104.06	0.617751	0.191933	3.21857	0.00128831	0.00883562	RPL39	ribosomal protein L39
ENSG00000117155	585.013	0.616863	0.22378	2.75656	0.00584126	0.0308503	SSX2IP	SSX family member 2 interacting protein
ENSG00000178105	510.383	0.616003	0.187251	3.28972	0.00100288	0.00717926	DDX10	DEAD-box helicase 10
ENSG00000109911	333.997	0.615947	0.213432	2.88592	0.00390275	0.0222156	ELP4	elongator acetyltransferase complex subunit 4
ENSG00000147403	7777.48	0.615944	0.160746	3.8318	0.000127212	0.00123431	RPL10	ribosomal protein L10
ENSG00000170037	632.422	0.614567	0.21229	2.89494	0.0037923	0.0216641	CNTROB	centrobin, centriole duplication and spindle assembly protein
ENSG00000132382	1200.84	0.614056	0.224258	2.73817	0.0061782	0.0322706	MYBBP1A	MYB binding protein 1a
ENSG00000121774	2510.06	0.613699	0.154696	3.96713	7.27e-05	0.000757037	KHDRBS1	KH RNA binding domain containing, signal transduction associated 1
ENSG00000006704	780.62	0.613383	0.174917	3.5067	0.000453698	0.00366449	GTF2IRD1	GTF2I repeat domain containing 1
ENSG00000144580	980.526	0.613304	0.17027	3.60194	0.00031585	0.00268388	CNOT9	CCR4-NOT transcription complex subunit 9
ENSG00000103540	495.928	0.612726	0.223635	2.73985	0.00614677	0.0321423	CCP110	centriolar coiled-coil protein 110
ENSG00000159199	873.229	0.612719	0.225019	2.72297	0.00646984	0.0334253	ATP5MC1	ATP synthase membrane subunit c locus 1
ENSG00000139637	306.516	0.612685	0.225335	2.719	0.00654801	0.0337314	C12orf10	chromosome 12 open reading frame 10
ENSG00000108375	1464.4	0.611905	0.197135	3.10399	0.00190932	0.0122884	RNF43	ring finger protein 43
ENSG00000130255	6175.52	0.61187	0.197129	3.1039	0.00190987	0.0122884	RPL36	ribosomal protein L36
ENSG00000163947	379.396	0.611816	0.221487	2.76231	0.00573941	0.0304175	ARHGEF3	Rho guanine nucleotide exchange factor 3
ENSG00000184117	2570.69	0.611687	0.212042	2.88475	0.00391725	0.0222736	NIPSNAP1	nipsnap homolog 1
ENSG00000115875	2165.84	0.61097	0.154171	3.96293	7.4e-05	0.000768008	SRSF7	serine and arginine rich splicing factor 7
ENSG00000123737	341.173	0.610543	0.212381	2.87476	0.00404335	0.0228646	EXOSC9	exosome component 9
ENSG00000105429	1421.12	0.610215	0.193419	3.15488	0.00160564	0.0106369	MEGF8	multiple EGF like domains 8
ENSG00000073050	249.091	0.60998	0.218776	2.78815	0.00530098	0.0285678	XRCC1	X-ray repair cross complementing 1
ENSG00000006015	623.763	0.609897	0.225692	2.70234	0.00688538	0.0350778	REX1BD	required for excision 1-B domain containing
ENSG00000172500	913.276	0.609459	0.184661	3.30043	0.000965369	0.00695946	FIBP	FGF1 intracellular binding protein
ENSG00000140104	394.912	0.609348	0.224786	2.7108	0.0067122	0.0343756	CLBA1	clathrin binding box of aftiphilin containing 1
ENSG00000150433	233.697	0.609343	0.209516	2.90834	0.00363354	0.0208905	TMEM218	transmembrane protein 218
ENSG00000163682	10310.2	0.607708	0.155868	3.89887	9.66e-05	0.000976126	RPL9	ribosomal protein L9
ENSG00000125398	4083.59	0.605313	0.173011	3.49871	0.000467522	0.00375714	SOX9	SRY-box transcription factor 9
ENSG00000188976	1927.68	0.604486	0.189661	3.18719	0.00143663	0.00967484	NOC2L	NOC2 like nucleolar associated transcriptional repressor
ENSG00000162512	776.343	0.60423	0.204698	2.95181	0.00315921	0.0186034	SDC3	syndecan 3
ENSG00000170584	735.102	0.604134	0.181198	3.33411	0.00085572	0.00628305	NUDCD2	NudC domain containing 2
ENSG00000247626	400.75	0.603896	0.218852	2.75938	0.00579115	0.0306337	MARS2	methionyl-tRNA synthetase 2, mitochondrial
ENSG00000153187	10064.1	0.60283	0.172977	3.48503	0.000492083	0.00392071	HNRNPU	heterogeneous nuclear ribonucleoprotein U
ENSG00000071655	788.463	0.602705	0.20015	3.01127	0.0026016	0.0159498	MBD3	methyl-CpG binding domain protein 3
ENSG00000177084	1480.35	0.601907	0.191246	3.14729	0.00164792	0.0108783	POLE	DNA polymerase epsilon, catalytic subunit
ENSG00000052749	652.287	0.601427	0.201944	2.9782	0.00289951	0.0173906	RRP12	ribosomal RNA processing 12 homolog
ENSG00000080345	2401.57	0.601349	0.205925	2.92024	0.00349767	0.0202604	RIF1	replication timing regulatory factor 1
ENSG00000105372	14565.2	0.601095	0.174076	3.45307	0.00055425	0.0043494	RPS19	ribosomal protein S19
ENSG00000124207	2826.97	0.600881	0.222046	2.70611	0.0068077	0.034793	CSE1L	chromosome segregation 1 like
ENSG00000153944	4810.73	0.600754	0.204448	2.93841	0.00329897	0.0192943	MSI2	musashi RNA binding protein 2
ENSG00000065911	1437.88	0.599469	0.233835	2.56364	0.0103582	0.0486069	MTHFD2	methylenetetrahydrofolate dehydrogenase (NADP+ dependent) 2, methenyltetrahydrofolate cyclohydrolase
ENSG00000011260	663.738	0.59946	0.164914	3.63499	0.000277993	0.00241637	UTP18	UTP18 small subunit processome component
ENSG00000013523	357.969	0.599397	0.181461	3.30318	0.000955951	0.00692128	ANGEL1	angel homolog 1
ENSG00000131844	1469.07	0.597954	0.163848	3.64945	0.000262805	0.00230682	MCCC2	methylcrotonoyl-CoA carboxylase 2
ENSG00000204977	631.191	0.596876	0.22691	2.63045	0.00852712	0.0415036	TRIM13	tripartite motif containing 13
ENSG00000177302	616.213	0.596289	0.180566	3.30233	0.000958839	0.00693546	TOP3A	DNA topoisomerase III alpha
ENSG00000029363	3675.44	0.596264	0.199359	2.9909	0.00278155	0.0168165	BCLAF1	BCL2 associated transcription factor 1
ENSG00000104529	992.76	0.595914	0.181334	3.28628	0.0010152	0.00724469	EEF1D	eukaryotic translation elongation factor 1 delta
ENSG00000113456	530.435	0.595885	0.218354	2.72899	0.00635288	0.0329657	RAD1	RAD1 checkpoint DNA exonuclease
ENSG00000233927	5289.45	0.595817	0.167276	3.56188	0.000368211	0.00306477	RPS28	ribosomal protein S28
ENSG00000146409	352.239	0.595088	0.202952	2.93216	0.00336614	0.0196103	SLC18B1	solute carrier family 18 member B1
ENSG00000196363	900.584	0.594487	0.173375	3.42892	0.000605997	0.00469616	WDR5	WD repeat domain 5
ENSG00000160131	1036.54	0.594477	0.228625	2.60022	0.00931629	0.0446381	VMA21	vacuolar ATPase assembly factor VMA21
ENSG00000198176	1937.68	0.594414	0.160247	3.70935	0.000207789	0.00188335	TFDP1	transcription factor Dp-1
ENSG00000133026	2091.18	0.593866	0.208096	2.85381	0.00431986	0.0241414	MYH10	myosin heavy chain 10
ENSG00000106009	1112.3	0.593511	0.194671	3.04879	0.00229768	0.0143702	BRAT1	BRCA1 associated ATM activator 1
ENSG00000163832	397.995	0.593011	0.181298	3.27092	0.00107198	0.00758219	ELP6	elongator acetyltransferase complex subunit 6
ENSG00000183955	846.473	0.592458	0.194599	3.04451	0.00233056	0.0145595	KMT5A	lysine methyltransferase 5A
ENSG00000183520	492.553	0.590525	0.224547	2.62985	0.0085423	0.0415504	UTP11	UTP11 small subunit processome component
ENSG00000111142	1042.27	0.590498	0.177898	3.31931	0.000902396	0.0065804	METAP2	methionyl aminopeptidase 2
ENSG00000117419	683.465	0.590086	0.189417	3.11527	0.00183774	0.011888	ERI3	ERI1 exoribonuclease family member 3
ENSG00000163933	391.34	0.589552	0.185825	3.17261	0.00151074	0.0100799	RFT1	RFT1 homolog
ENSG00000071082	12288.4	0.588751	0.181376	3.24602	0.00117029	0.00812603	RPL31	ribosomal protein L31
ENSG00000091409	12482.7	0.588097	0.226947	2.59135	0.00956009	0.0454918	ITGA6	integrin subunit alpha 6
ENSG00000153291	262.957	0.587756	0.221066	2.65874	0.00784331	0.0389295	SLC25A27	solute carrier family 25 member 27
ENSG00000144231	727.311	0.587755	0.188404	3.11966	0.00181061	0.0117409	POLR2D	RNA polymerase II subunit D
ENSG00000060339	1259.55	0.58638	0.219342	2.67336	0.00750948	0.0376063	CCAR1	cell division cycle and apoptosis regulator 1
ENSG00000170017	2235.84	0.586177	0.16277	3.60126	0.000316677	0.00268785	ALCAM	activated leukocyte cell adhesion molecule
ENSG00000068438	510.737	0.585921	0.222135	2.63768	0.00834757	0.0408251	FTSJ1	FtsJ RNA 2'-O-methyltransferase 1
ENSG00000103876	273.179	0.58549	0.221828	2.63939	0.00830544	0.0406903	FAH	fumarylacetoacetate hydrolase
ENSG00000125901	818.001	0.584532	0.196357	2.97688	0.00291199	0.0174415	MRPS26	mitochondrial ribosomal protein S26
ENSG00000107672	532.404	0.584474	0.21002	2.78294	0.00538684	0.0289408	NSMCE4A	NSE4 homolog A, SMC5-SMC6 complex component
ENSG00000181038	283.661	0.584356	0.215961	2.70585	0.00681301	0.0348083	METTL23	methyltransferase like 23
ENSG00000163389	309.616	0.582593	0.218447	2.66698	0.00765369	0.0381674	POGLUT1	protein O-glucosyltransferase 1
ENSG00000110700	5975.34	0.581833	0.161248	3.6083	0.000308206	0.00263697	RPS13	ribosomal protein S13
ENSG00000162408	801.561	0.580971	0.180314	3.222	0.00127298	0.0087574	NOL9	nucleolar protein 9
ENSG00000103194	1931.85	0.580942	0.157523	3.68797	0.000226049	0.00202548	USP10	ubiquitin specific peptidase 10
ENSG00000162851	272.263	0.580738	0.205708	2.82312	0.00475585	0.0260506	TFB2M	transcription factor B2, mitochondrial
ENSG00000181915	626.235	0.580438	0.18509	3.13597	0.00171285	0.0112208	ADO	2-aminoethanethiol dioxygenase
ENSG00000164080	1036.31	0.579826	0.165045	3.51313	0.000442865	0.00359386	RAD54L2	RAD54 like 2
ENSG00000186416	278.427	0.578777	0.204887	2.82486	0.0047302	0.0259482	NKRF	NFKB repressing factor
ENSG00000188690	713.693	0.577873	0.209342	2.76043	0.00577259	0.0305572	UROS	uroporphyrinogen III synthase
ENSG00000043514	511.021	0.577422	0.190803	3.02627	0.00247591	0.0152881	TRIT1	tRNA isopentenyltransferase 1
ENSG00000173141	756.543	0.576421	0.172665	3.33838	0.00084269	0.00620249	MRPL57	mitochondrial ribosomal protein L57
ENSG00000151500	528.663	0.57585	0.213363	2.69892	0.0069564	0.0353671	THYN1	thymocyte nuclear protein 1
ENSG00000130811	1448.17	0.575305	0.19434	2.9603	0.00307338	0.0181938	EIF3G	eukaryotic translation initiation factor 3 subunit G
ENSG00000054282	643.722	0.575119	0.188486	3.05125	0.00227889	0.0142726	SDCCAG8	serologically defined colon cancer antigen 8
ENSG00000093183	623.524	0.574106	0.173926	3.30086	0.000963883	0.0069562	SEC22C	SEC22 homolog C, vesicle trafficking protein
ENSG00000169813	5134.4	0.573934	0.180914	3.17242	0.00151176	0.0100807	HNRNPF	heterogeneous nuclear ribonucleoprotein F
ENSG00000162521	1824.79	0.573845	0.174433	3.28978	0.00100267	0.00717926	RBBP4	RB binding protein 4, chromatin remodeling factor
ENSG00000100028	824.142	0.573814	0.167578	3.42416	0.000616714	0.00476271	SNRPD3	small nuclear ribonucleoprotein D3 polypeptide
ENSG00000004864	665.539	0.573042	0.189679	3.02112	0.0025184	0.0155163	SLC25A13	solute carrier family 25 member 13
ENSG00000136875	814.166	0.572079	0.171944	3.32713	0.00087746	0.0064153	PRPF4	pre-mRNA processing factor 4
ENSG00000092847	1755.47	0.571877	0.17324	3.30106	0.000963188	0.00695566	AGO1	argonaute RISC component 1
ENSG00000160049	884.49	0.571848	0.17658	3.23846	0.00120177	0.00831096	DFFA	DNA fragmentation factor subunit alpha
ENSG00000114107	444.912	0.569727	0.200773	2.83766	0.00454451	0.0251268	CEP70	centrosomal protein 70
ENSG00000138175	312.028	0.569673	0.190686	2.98749	0.00281277	0.0169608	ARL3	ADP ribosylation factor like GTPase 3
ENSG00000177600	10662.4	0.569673	0.187126	3.04433	0.002332	0.0145603	RPLP2	ribosomal protein lateral stalk subunit P2
ENSG00000112578	230.831	0.569659	0.209613	2.71766	0.00657445	0.0338328	BYSL	bystin like
[truncated: 2,805 more rows]
