# Supplementary material for: Development of a human primary gut-on-a-chip to model inflammatory processes
Source: Sci Rep. 2020 Dec 8;10:21475. doi: 10.1038/s41598-020-78359-2 (PMC7722760; doi:10.1038/s41598-020-78359-2)
Supplement: Supplementary file 3 — Supplementary Information 3. [file 41598_2020_78359_MOESM3_ESM.xlsx]

## Sheet: DEG
Differentially expressed genes (DEG) - UNTRIGGERED (T-) VS TRIGGERED (T+)
	baseMean	log2FoldChange	lfcSE	stat	pvalue	padj	Gene.symbol	Gene.function
ENSG00000131203	4812.77	10.7214	0.433142	24.7526	2.91e-135	6.6e-132	IDO1	indoleamine 2,3-dioxygenase 1
ENSG00000226025	271.244	10.6645	1.23832	8.61204	7.18e-18	8.57e-16	LGALS17A	galectin 14 pseudogene
ENSG00000138755	3742.08	10.6259	1.04591	10.1594	3.01e-24	4.96e-22	CXCL9	C-X-C motif chemokine ligand 9
ENSG00000169245	6280.39	10.0687	0.752662	13.3774	8.2e-41	3.46e-38	CXCL10	C-X-C motif chemokine ligand 10
ENSG00000253838	53.1944	9.28161	1.2387	7.49305	6.73e-14	6.23e-12	NA	NA
ENSG00000169248	18551.2	9.24008	0.341842	27.0302	6.52e-161	1.97e-157	CXCL11	C-X-C motif chemokine ligand 11
ENSG00000162654	6793.52	8.94442	0.211651	42.2603	0	0	GBP4	guanylate binding protein 4
ENSG00000254287	28.4899	8.37593	1.26885	6.60118	4.08e-11	2.99e-09	NA	NA
ENSG00000225492	55.3576	8.36793	1.2222	6.8466	7.56e-12	6.15e-10	GBP1P1	guanylate binding protein 1 pseudogene 1
ENSG00000154451	327.141	8.25542	0.627397	13.1582	1.53e-39	5.54e-37	GBP5	guanylate binding protein 5
ENSG00000007171	6421.78	8.18731	0.31556	25.9454	2.05e-148	5.32e-145	NOS2	nitric oxide synthase 2
ENSG00000204252	111.563	7.93227	0.869049	9.12753	7.01e-20	9.78e-18	HLA-DOA	major histocompatibility complex, class II, DO alpha
ENSG00000137959	213.06	7.25618	1.59178	4.55855	5.15e-06	0.000179431	IFI44L	interferon induced protein 44 like
ENSG00000082074	20.1756	6.90477	1.39731	4.94146	7.75e-07	3.24e-05	FYB1	FYN binding protein 1
ENSG00000237807	51.4471	6.80312	0.930999	7.30733	2.73e-13	2.47e-11	LOC100507516	uncharacterized LOC100507516
ENSG00000262151	15.5398	6.5223	1.29485	5.03712	4.73e-07	2.04e-05	NA	NA
ENSG00000149131	99.8166	6.51991	0.602192	10.827	2.57e-27	5.06e-25	SERPING1	serpin family G member 1
ENSG00000258521	111.868	6.49281	0.595569	10.9019	1.13e-27	2.3e-25	NA	NA
ENSG00000133106	775.837	6.47489	1.37909	4.69504	2.67e-06	9.89e-05	EPSTI1	epithelial stromal interaction 1
ENSG00000238025	14.2743	6.40789	1.37605	4.65674	3.21e-06	0.000116842	NA	NA
ENSG00000124256	632.569	6.36434	0.313228	20.3186	8.81e-92	9.99e-89	ZBP1	Z-DNA binding protein 1
ENSG00000100336	150.334	6.2098	1.39878	4.43945	9.02e-06	0.000294397	APOL4	apolipoprotein L4
ENSG00000120217	860.531	6.1568	0.259833	23.6952	4.04e-124	7.33e-121	CD274	CD274 molecule
ENSG00000111335	875.41	6.0001	0.940916	6.37687	1.81e-10	1.25e-08	OAS2	2'-5'-oligoadenylate synthetase 2
ENSG00000140105	33663.7	5.93176	0.1732	34.248	4.67e-257	4.23e-253	WARS1	tryptophanyl-tRNA synthetase 1
ENSG00000231389	347.125	5.9146	0.891081	6.63756	3.19e-11	2.4e-09	HLA-DPA1	major histocompatibility complex, class II, DP alpha 1
ENSG00000117228	4990.46	5.82681	0.264953	21.9919	3.45e-107	5.69e-104	GBP1	guanylate binding protein 1
ENSG00000213512	16.8509	5.7239	1.22677	4.66584	3.07e-06	0.000112467	GBP7	guanylate binding protein 7
ENSG00000223865	62.7501	5.6646	0.715538	7.91655	2.44e-15	2.48e-13	HLA-DPB1	major histocompatibility complex, class II, DP beta 1
ENSG00000179583	3774.36	5.48212	0.191539	28.6214	3.64e-180	2.2e-176	CIITA	class II major histocompatibility complex transactivator
ENSG00000173762	141.626	5.3386	0.458212	11.6509	2.27e-31	5.57e-29	CD7	CD7 molecule
ENSG00000141574	11362.5	5.2969	0.247775	21.3779	2.15e-101	3e-98	SECTM1	secreted and transmembrane 1
ENSG00000185885	451.757	5.28459	0.954305	5.53763	3.07e-08	1.63e-06	IFITM1	interferon induced transmembrane protein 1
ENSG00000110887	24.1509	5.24028	0.8542	6.13472	8.53e-10	5.43e-08	DAO	D-amino acid oxidase
ENSG00000119917	2199.46	5.17121	0.248142	20.8398	1.89e-96	2.45e-93	IFIT3	interferon induced protein with tetratricopeptide repeats 3
ENSG00000188257	83.2063	5.12117	1.25765	4.07202	4.66e-05	0.00127584	PLA2G2A	phospholipase A2 group IIA
ENSG00000168062	1498.73	5.09184	0.267005	19.0702	4.47e-81	4.06e-78	BATF2	basic leucine zipper ATF-like transcription factor 2
ENSG00000134326	659.768	4.98138	0.85961	5.79493	6.84e-09	3.95e-07	CMPK2	cytidine/uridine monophosphate kinase 2
ENSG00000000971	66.7103	4.97436	1.26004	3.94779	7.89e-05	0.00200496	CFH	complement factor H
ENSG00000188282	9.97999	4.86989	1.26163	3.86001	0.000113384	0.00274374	RUFY4	RUN and FYVE domain containing 4
ENSG00000175318	632.937	4.73395	0.343324	13.7886	2.98e-43	1.32e-40	GRAMD2A	GRAM domain containing 2A
ENSG00000010030	958.552	4.7321	0.276646	17.1052	1.36e-65	9.12e-63	ETV7	ETS variant transcription factor 7
ENSG00000258581	68.2146	4.72463	0.582272	8.11413	4.89e-16	5.29e-14	NA	NA
ENSG00000260145	16.637	4.67423	0.892987	5.23438	1.66e-07	7.68e-06	NA	NA
ENSG00000090339	3425.58	4.61378	0.165534	27.8721	5.81e-171	2.64e-167	ICAM1	intercellular adhesion molecule 1
ENSG00000008516	53.5827	4.55789	0.547557	8.32405	8.5e-17	9.41e-15	MMP25	matrix metallopeptidase 25
ENSG00000137752	427.385	4.55708	1.50849	3.02096	0.00251978	0.0373928	CASP1	caspase 1
ENSG00000185338	265.875	4.53338	0.38185	11.8721	1.65e-32	4.34e-30	SOCS1	suppressor of cytokine signaling 1
ENSG00000130303	138.361	4.49349	0.42196	10.6491	1.76e-26	3.2e-24	BST2	bone marrow stromal cell antigen 2
ENSG00000132530	323.406	4.48667	0.347808	12.8999	4.51e-38	1.46e-35	XAF1	XIAP associated factor 1
ENSG00000137965	192.663	4.48473	0.794909	5.64182	1.68e-08	9.37e-07	IFI44	interferon induced protein 44
ENSG00000156219	91.7258	4.40025	1.04223	4.22194	2.42e-05	0.000714779	ART3	ADP-ribosyltransferase 3
ENSG00000140853	2517.99	4.3898	0.268904	16.3248	6.57e-60	3.62e-57	NLRC5	NLR family CARD domain containing 5
ENSG00000102962	46.064	4.37698	0.514929	8.50015	1.89e-17	2.2e-15	CCL22	C-C motif chemokine ligand 22
ENSG00000204614	1015.55	4.36796	0.375874	11.6208	3.23e-31	7.82e-29	TRIM40	tripartite motif containing 40
ENSG00000240065	3157.11	4.36679	0.231852	18.8344	3.95e-79	3.41e-76	PSMB9	proteasome 20S subunit beta 9
ENSG00000128422	5577.6	4.333	0.597462	7.25234	4.1e-13	3.66e-11	KRT17	keratin 17
ENSG00000242574	150.674	4.2285	0.318146	13.2911	2.61e-40	1.05e-37	HLA-DMB	major histocompatibility complex, class II, DM beta
ENSG00000158516	57.7187	4.20685	0.645462	6.51759	7.14e-11	5.07e-09	CPA2	carboxypeptidase A2
ENSG00000168394	9659.86	4.19805	0.214854	19.5391	5.11e-85	4.88e-82	TAP1	transporter 1, ATP binding cassette subfamily B member
ENSG00000006210	2796.53	4.17738	0.251727	16.5949	7.59e-62	4.44e-59	CX3CL1	C-X3-C motif chemokine ligand 1
ENSG00000128284	90.5789	4.15888	0.506832	8.20565	2.29e-16	2.51e-14	APOL3	apolipoprotein L3
ENSG00000140511	615.377	4.14908	0.248306	16.7095	1.12e-62	6.76e-60	HAPLN3	hyaluronan and proteoglycan link protein 3
ENSG00000237988	4502.04	4.09035	0.647943	6.31282	2.74e-10	1.86e-08	NA	NA
ENSG00000138496	2785.11	4.07697	0.146982	27.7379	2.44e-169	8.85e-166	PARP9	poly(ADP-ribose) polymerase family member 9
ENSG00000152689	86.7521	4.07436	0.424068	9.6078	7.41e-22	1.14e-19	RASGRP3	RAS guanyl releasing protein 3
ENSG00000133321	1168.91	4.05823	0.280529	14.4663	1.98e-47	9.7e-45	PLAAT4	phospholipase A and acyltransferase 4
ENSG00000271503	50.6238	4.05609	1.29722	3.12675	0.00176752	0.0284133	CCL5	C-C motif chemokine ligand 5
ENSG00000178150	18.2955	4.03857	0.755511	5.34548	9.02e-08	4.45e-06	ZNF114	zinc finger protein 114
ENSG00000134321	792.07	4.00339	1.00989	3.96417	7.37e-05	0.00188855	RSAD2	radical S-adenosyl methionine domain containing 2
ENSG00000125347	7470.22	3.94563	0.18349	21.5033	1.45e-102	2.2e-99	IRF1	interferon regulatory factor 1
ENSG00000198959	5675.32	3.91788	0.265104	14.7787	2.01e-49	1.01e-46	TGM2	transglutaminase 2
ENSG00000285744	111.05	3.89868	0.352884	11.048	2.24e-28	4.67e-26	NA	NA
ENSG00000239713	185.67	3.89772	0.315952	12.3364	5.77e-35	1.74e-32	APOBEC3G	apolipoprotein B mRNA editing enzyme catalytic subunit 3G
ENSG00000119922	1576.6	3.88341	0.30547	12.7129	5.01e-37	1.6e-34	IFIT2	interferon induced protein with tetratricopeptide repeats 2
ENSG00000224666	14.2175	3.792	0.883847	4.29034	1.78e-05	0.000547858	NA	NA
ENSG00000111331	3947.4	3.76372	0.705339	5.33604	9.5e-08	4.62e-06	OAS3	2'-5'-oligoadenylate synthetase 3
ENSG00000110446	167.064	3.75789	0.961146	3.9098	9.24e-05	0.00228402	SLC15A3	solute carrier family 15 member 3
ENSG00000184557	350.1	3.71094	0.307789	12.0567	1.79e-33	4.99e-31	SOCS3	suppressor of cytokine signaling 3
ENSG00000196358	10.4011	3.68473	0.905762	4.0681	4.74e-05	0.00129164	NTNG2	netrin G2
ENSG00000214872	33.9088	3.68458	0.552465	6.66935	2.57e-11	1.95e-09	SMTNL1	smoothelin like 1
ENSG00000157601	2433.99	3.6839	0.341287	10.7942	3.67e-27	7.16e-25	MX1	MX dynamin like GTPase 1
ENSG00000259922	10.4522	3.67286	0.90536	4.0568	4.97e-05	0.00134963	NA	NA
ENSG00000225963	18.5595	3.64994	0.683121	5.34303	9.14e-08	4.5e-06	NA	NA
ENSG00000159871	161.265	3.64593	0.382467	9.53266	1.53e-21	2.28e-19	LYPD5	LY6/PLAUR domain containing 5
ENSG00000183486	444.744	3.63898	0.669227	5.43759	5.4e-08	2.77e-06	MX2	MX dynamin like GTPase 2
ENSG00000204267	1083.48	3.63629	0.320984	11.3286	9.47e-30	2.1e-27	TAP2	transporter 2, ATP binding cassette subfamily B member
ENSG00000162645	6351.22	3.6291	0.180112	20.1491	2.74e-90	2.92e-87	GBP2	guanylate binding protein 2
ENSG00000129048	159.057	3.61003	0.401326	8.99525	2.36e-19	3.17e-17	ACKR4	atypical chemokine receptor 4
ENSG00000156587	2844.1	3.60888	0.212102	17.0148	6.38e-65	4.13e-62	UBE2L6	ubiquitin conjugating enzyme E2 L6
ENSG00000164484	92.7055	3.60479	0.473626	7.61106	2.72e-14	2.6e-12	TMEM200A	transmembrane protein 200A
ENSG00000087237	20.2232	3.59876	0.782562	4.59868	4.25e-06	0.000151302	CETP	cholesteryl ester transfer protein
ENSG00000261618	177.426	3.58766	0.309042	11.609	3.71e-31	8.86e-29	NA	NA
ENSG00000002549	6710.01	3.5615	0.264529	13.4636	2.56e-41	1.11e-38	LAP3	leucine aminopeptidase 3
ENSG00000177409	1918.49	3.55301	0.300785	11.8124	3.37e-32	8.73e-30	SAMD9L	sterile alpha motif domain containing 9 like
ENSG00000268601	15.7307	3.54039	0.780294	4.53725	5.7e-06	0.000196643	NA	NA
ENSG00000173193	10102	3.49979	0.168781	20.7357	1.65e-95	2e-92	PARP14	poly(ADP-ribose) polymerase family member 14
ENSG00000186832	97.8492	3.49557	0.380571	9.18506	4.11e-20	5.79e-18	KRT16	keratin 16
ENSG00000100342	1419.43	3.45869	0.222516	15.5435	1.76e-54	9.39e-52	APOL1	apolipoprotein L1
ENSG00000249502	67.6268	3.44484	0.387899	8.88076	6.64e-19	8.43e-17	NA	NA
ENSG00000112303	28.0694	3.40084	0.805616	4.22142	2.43e-05	0.000715272	VNN2	vanin 2
ENSG00000216490	28.7493	3.38794	0.5903	5.73935	9.5e-09	5.39e-07	IFI30	IFI30 lysosomal thiol reductase
ENSG00000104490	25.619	3.3866	0.786051	4.30837	1.64e-05	0.00050763	NCALD	neurocalcin delta
ENSG00000229023	32.8679	3.37992	0.633341	5.33665	9.47e-08	4.62e-06	NA	NA
ENSG00000115415	9779.42	3.37346	0.139282	24.2203	1.36e-129	2.74e-126	STAT1	signal transducer and activator of transcription 1
ENSG00000224961	29.2947	3.37055	0.61209	5.50663	3.66e-08	1.9e-06	NA	NA
ENSG00000204261	51.0057	3.34719	0.430198	7.78058	7.22e-15	7.16e-13	PSMB8-AS1	PSMB8 antisense RNA 1 (head to head)
ENSG00000129673	32.2557	3.32584	0.578731	5.74677	9.1e-09	5.19e-07	AANAT	aralkylamine N-acetyltransferase
ENSG00000198535	37.3249	3.32052	0.53277	6.23256	4.59e-10	3.05e-08	C2CD4A	C2 calcium dependent domain containing 4A
ENSG00000241106	21.9692	3.31085	0.789031	4.1961	2.72e-05	0.000791068	HLA-DOB	major histocompatibility complex, class II, DO beta
ENSG00000135899	570.45	3.25204	0.186091	17.4755	2.2e-68	1.66e-65	SP110	SP110 nuclear body protein
ENSG00000068079	1718.06	3.23098	0.248395	13.0074	1.11e-38	3.87e-36	IFI35	interferon induced protein 35
ENSG00000228318	18.4853	3.21613	0.667036	4.82152	1.42e-06	5.66e-05	NA	NA
ENSG00000025708	674.255	3.21373	0.248206	12.9478	2.42e-38	8.12e-36	TYMP	thymidine phosphorylase
ENSG00000187608	1741.34	3.20441	0.367274	8.72484	2.67e-18	3.27e-16	ISG15	ISG15 ubiquitin like modifier
ENSG00000168899	299.406	3.20068	0.798867	4.00653	6.16e-05	0.00162073	VAMP5	vesicle associated membrane protein 5
ENSG00000202533	15.5329	3.19255	0.697057	4.58004	4.65e-06	0.000164149	NA	NA
ENSG00000128335	1740.93	3.18643	0.171875	18.5392	9.97e-77	8.22e-74	APOL2	apolipoprotein L2
ENSG00000142089	1554.02	3.16868	0.269679	11.7498	7.08e-32	1.81e-29	IFITM3	interferon induced transmembrane protein 3
ENSG00000112139	87.4158	3.13117	0.542779	5.76877	7.99e-09	4.59e-07	MDGA1	MAM domain containing glycosylphosphatidylinositol anchor 1
ENSG00000205502	20.9652	3.11156	0.708178	4.39375	1.11e-05	0.00035536	C2CD4B	C2 calcium dependent domain containing 4B
ENSG00000005059	662.592	3.09372	0.232964	13.2798	3.03e-40	1.2e-37	MCUB	mitochondrial calcium uniporter dominant negative beta subunit
ENSG00000133328	71.0997	3.02183	0.375705	8.04308	8.76e-16	9.13e-14	PLAAT2	phospholipase A and acyltransferase 2
ENSG00000134470	585.305	3.01291	0.170786	17.6414	1.18e-69	9.34e-67	IL15RA	interleukin 15 receptor subunit alpha
ENSG00000276141	17.5861	3.00456	0.78431	3.83084	0.000127709	0.00305375	NA	NA
ENSG00000111913	24.8005	2.9859	0.780191	3.82714	0.00012964	0.00309176	RIPOR2	RHO family interacting cell polarization regulator 2
ENSG00000234518	83.5584	2.94956	0.339717	8.6824	3.88e-18	4.66e-16	NA	NA
ENSG00000185880	1569.82	2.91848	0.220422	13.2404	5.12e-40	1.94e-37	TRIM69	tripartite motif containing 69
ENSG00000101347	1434.7	2.89599	0.168403	17.1968	2.81e-66	1.96e-63	SAMHD1	SAM and HD domain containing deoxynucleoside triphosphate triphosphohydrolase 1
ENSG00000188641	251.735	2.88834	0.404595	7.13883	9.41e-13	8.21e-11	DPYD	dihydropyrimidine dehydrogenase
ENSG00000019582	7475.7	2.87828	0.251128	11.4614	2.06e-30	4.74e-28	CD74	CD74 molecule
ENSG00000204264	3145.87	2.87356	0.218369	13.1592	1.51e-39	5.54e-37	PSMB8	proteasome 20S subunit beta 8
ENSG00000137628	3083.76	2.83621	0.303352	9.34955	8.8e-21	1.28e-18	DDX60	DExD/H-box helicase 60
ENSG00000169851	2487.5	2.81435	0.167274	16.8247	1.61e-63	1.01e-60	PCDH7	protocadherin 7
ENSG00000148357	749.152	2.7982	0.880907	3.1765	0.00149062	0.0249109	HMCN2	hemicentin 2
ENSG00000261971	55.6477	2.7868	0.406111	6.86216	6.78e-12	5.6e-10	NA	NA
ENSG00000144119	19.4813	2.77187	0.88587	3.12898	0.00175415	0.0282486	C1QL2	complement C1q like 2
ENSG00000230836	55.1549	2.76993	0.501688	5.52122	3.37e-08	1.78e-06	NA	NA
ENSG00000204257	428.908	2.75972	0.303887	9.08139	1.07e-19	1.47e-17	HLA-DMA	major histocompatibility complex, class II, DM alpha
ENSG00000132274	2818.74	2.73982	0.254873	10.7498	5.94e-27	1.11e-24	TRIM22	tripartite motif containing 22
ENSG00000144837	17.8043	2.73234	0.684864	3.98962	6.62e-05	0.00172819	PLA1A	phospholipase A1 member A
ENSG00000197536	699.864	2.73219	0.164865	16.5723	1.11e-61	6.27e-59	IRF1-AS1	IRF1 antisense RNA 1
ENSG00000121858	2068.13	2.73077	0.210052	13.0005	1.22e-38	4.16e-36	TNFSF10	TNF superfamily member 10
ENSG00000205220	536.866	2.73025	0.254313	10.7358	6.91e-27	1.28e-24	PSMB10	proteasome 20S subunit beta 10
ENSG00000184979	191.987	2.72637	0.33588	8.11711	4.77e-16	5.19e-14	USP18	ubiquitin specific peptidase 18
ENSG00000198736	748.498	2.7075	0.237764	11.3874	4.83e-30	1.1e-27	MSRB1	methionine sulfoxide reductase B1
ENSG00000166278	41.3332	2.70252	0.445005	6.07302	1.26e-09	7.86e-08	C2	complement C2
ENSG00000272636	150.027	2.70159	0.821761	3.28756	0.00101059	0.0181596	DOC2B	double C2 domain beta
ENSG00000111801	888.715	2.70057	0.297118	9.08922	9.97e-20	1.38e-17	BTN3A3	butyrophilin subfamily 3 member A3
ENSG00000238160	86.5029	2.69214	0.308706	8.72071	2.76e-18	3.34e-16	NA	NA
ENSG00000287263	177.226	2.68708	0.24517	10.9601	5.95e-28	1.23e-25	FLJ32255	uncharacterized LOC643977
ENSG00000141682	730.29	2.67818	0.229572	11.666	1.9e-31	4.73e-29	PMAIP1	phorbol-12-myristate-13-acetate-induced protein 1
ENSG00000249678	22.7046	2.65855	0.572251	4.64578	3.39e-06	0.000122877	NA	NA
ENSG00000115267	1006.14	2.63923	0.26138	10.0973	5.68e-24	9.29e-22	IFIH1	interferon induced with helicase C domain 1
ENSG00000172183	1378.74	2.63656	0.256563	10.2765	8.99e-25	1.57e-22	ISG20	interferon stimulated exonuclease gene 20
ENSG00000126709	1466.67	2.62252	0.662969	3.95572	7.63e-05	0.00195052	IFI6	interferon alpha inducible protein 6
ENSG00000081041	378.106	2.61406	0.311086	8.40301	4.35e-17	4.94e-15	CXCL2	C-X-C motif chemokine ligand 2
ENSG00000136514	182.731	2.60819	0.222586	11.7177	1.03e-31	2.61e-29	RTP4	receptor transporter protein 4
ENSG00000188993	1262.56	2.59812	0.260082	9.98962	1.69e-23	2.74e-21	LRRC66	leucine rich repeat containing 66
ENSG00000286596	14.3283	2.57277	0.721799	3.56439	0.000364705	0.00768167	NA	NA
ENSG00000287733	12.7133	2.57236	0.835184	3.07999	0.0020701	0.0323882	NA	NA
ENSG00000173821	23683.9	2.56383	0.130582	19.6338	7.95e-86	8.02e-83	RNF213	ring finger protein 213
ENSG00000116663	470.41	2.55828	0.212778	12.0232	2.68e-33	7.38e-31	FBXO6	F-box protein 6
ENSG00000204616	7426.43	2.55488	0.197354	12.9457	2.49e-38	8.2e-36	TRIM31	tripartite motif containing 31
ENSG00000224611	21.3682	2.55485	0.545605	4.6826	2.83e-06	0.000104279	NA	NA
ENSG00000204592	14675.1	2.53739	0.178905	14.1829	1.17e-45	5.3e-43	HLA-E	major histocompatibility complex, class I, E
ENSG00000204610	2574.14	2.5333	0.19109	13.2571	4.11e-40	1.59e-37	TRIM15	tripartite motif containing 15
ENSG00000185745	316.553	2.53173	0.796568	3.1783	0.0014814	0.0248484	IFIT1	interferon induced protein with tetratricopeptide repeats 1
ENSG00000144843	37.8232	2.52823	0.473626	5.33804	9.4e-08	4.6e-06	ADPRH	ADP-ribosylarginine hydrolase
ENSG00000088881	41.614	2.52644	0.517148	4.88532	1.03e-06	4.24e-05	EBF4	EBF family member 4
ENSG00000243742	41.4314	2.52361	0.704194	3.58369	0.000338781	0.00724208	RPLP0P2	ribosomal protein lateral stalk subunit P0 pseudogene 2
ENSG00000152778	800.341	2.51643	0.269484	9.33794	9.82e-21	1.41e-18	IFIT5	interferon induced protein with tetratricopeptide repeats 5
ENSG00000170382	10.1437	2.51524	0.774302	3.24839	0.00116059	0.0203709	LRRN2	leucine rich repeat neuronal 2
ENSG00000170379	132.139	2.51352	0.246	10.2175	1.65e-24	2.81e-22	TCAF2	TRPM8 channel associated factor 2
ENSG00000008517	7160.4	2.50621	0.311619	8.04253	8.8e-16	9.13e-14	IL32	interleukin 32
ENSG00000057657	377.447	2.50511	0.333589	7.50957	5.93e-14	5.52e-12	PRDM1	PR/SET domain 1
ENSG00000184371	203.421	2.49871	0.321313	7.77654	7.45e-15	7.35e-13	CSF1	colony stimulating factor 1
ENSG00000238000	47.2509	2.49626	0.658576	3.79039	0.000150411	0.00350424	NA	NA
ENSG00000140968	945.924	2.47806	0.279915	8.85289	8.53e-19	1.07e-16	IRF8	interferon regulatory factor 8
ENSG00000266786	10.4322	2.47368	0.829984	2.9804	0.00287876	0.0416515	NA	NA
ENSG00000234290	136.699	2.4727	0.242344	10.2033	1.92e-24	3.22e-22	NA	NA
ENSG00000204642	1888.02	2.4721	0.331888	7.44861	9.43e-14	8.69e-12	HLA-F	major histocompatibility complex, class I, F
ENSG00000128917	216.816	2.47178	0.274163	9.01572	1.96e-19	2.65e-17	DLL4	delta like canonical Notch ligand 4
ENSG00000168404	543.452	2.47003	0.278671	8.86362	7.75e-19	9.76e-17	MLKL	mixed lineage kinase domain like pseudokinase
ENSG00000101825	388.633	2.43868	0.75037	3.24997	0.00115418	0.0202781	MXRA5	matrix remodeling associated 5
ENSG00000184584	385.01	2.42577	0.237823	10.1999	1.98e-24	3.3e-22	STING1	stimulator of interferon response cGAMP interactor 1
ENSG00000100911	3124.3	2.40982	0.223947	10.7607	5.28e-27	9.98e-25	PSME2	proteasome activator subunit 2
ENSG00000280248	19.3347	2.40953	0.621817	3.87498	0.000106633	0.00259769	NA	NA
ENSG00000102524	74.9606	2.40736	0.460408	5.22876	1.71e-07	7.88e-06	TNFSF13B	TNF superfamily member 13b
ENSG00000286162	77.8878	2.40566	0.326895	7.35911	1.85e-13	1.69e-11	NA	NA
ENSG00000129667	2104.91	2.39985	0.166045	14.453	2.4e-47	1.15e-44	RHBDF2	rhomboid 5 homolog 2
ENSG00000107201	962.174	2.38978	0.220381	10.8439	2.13e-27	4.25e-25	DDX58	DExD/H-box helicase 58
ENSG00000003400	1748.89	2.37045	0.187197	12.6629	9.5e-37	2.92e-34	CASP10	caspase 10
ENSG00000185272	16.2273	2.35685	0.763783	3.08576	0.0020303	0.0318479	RBM11	RNA binding motif protein 11
ENSG00000183615	31.5648	2.35426	0.567861	4.14585	3.39e-05	0.00095235	FAM167B	family with sequence similarity 167 member B
ENSG00000176046	85.1131	2.35248	0.443994	5.29845	1.17e-07	5.58e-06	NUPR1	nuclear protein 1, transcriptional regulator
ENSG00000162849	186.549	2.34969	0.765072	3.0712	0.00213198	0.0329937	KIF26B	kinesin family member 26B
ENSG00000127311	343.586	2.3397	0.201948	11.5857	4.87e-31	1.15e-28	HELB	DNA helicase B
ENSG00000197905	268.824	2.33551	0.240657	9.70473	2.88e-22	4.54e-20	TEAD4	TEA domain transcription factor 4
ENSG00000112782	8576.12	2.33087	0.267177	8.72407	2.68e-18	3.27e-16	CLIC5	chloride intracellular channel 5
ENSG00000197457	160.454	2.32807	0.377116	6.17335	6.69e-10	4.35e-08	STMN3	stathmin 3
ENSG00000166289	226.216	2.32569	0.243966	9.53288	1.53e-21	2.28e-19	PLEKHF1	pleckstrin homology and FYVE domain containing 1
ENSG00000189325	2346.13	2.32118	0.19543	11.8773	1.55e-32	4.15e-30	BNIP5	BCL2 interacting protein 5
ENSG00000197632	1961.14	2.31589	0.349557	6.62522	3.47e-11	2.59e-09	SERPINB2	serpin family B member 2
ENSG00000179044	164.758	2.31289	0.259649	8.90777	5.21e-19	6.7e-17	EXOC3L1	exocyst complex component 3 like 1
ENSG00000256262	11.0652	2.31018	0.729127	3.16842	0.00153268	0.0254265	NA	NA
ENSG00000138646	74.1418	2.30127	0.424216	5.42477	5.8e-08	2.96e-06	HERC5	HECT and RLD domain containing E3 ubiquitin protein ligase 5
ENSG00000142583	36.2811	2.29829	0.783488	2.9334	0.00335269	0.0467342	SLC2A5	solute carrier family 2 member 5
ENSG00000164136	225.551	2.29279	0.282904	8.10447	5.3e-16	5.69e-14	IL15	interleukin 15
ENSG00000123609	617.908	2.28021	0.222951	10.2274	1.49e-24	2.56e-22	NMI	N-myc and STAT interactor
ENSG00000263069	170.12	2.273	0.267768	8.4887	2.09e-17	2.42e-15	RNF213-AS1	RNF213 antisense RNA 1
ENSG00000163840	2958.32	2.27241	0.157345	14.4422	2.81e-47	1.31e-44	DTX3L	deltex E3 ubiquitin ligase 3L
ENSG00000251584	25.7427	2.27153	0.598621	3.79461	0.000147874	0.003454	NA	NA
ENSG00000237711	22.8652	2.26717	0.726966	3.11868	0.00181665	0.0290488	NA	NA
ENSG00000086544	1694	2.25456	0.220273	10.2353	1.38e-24	2.38e-22	ITPKC	inositol-trisphosphate 3-kinase C
ENSG00000253882	18.829	2.23436	0.645901	3.45929	0.000541593	0.0106494	LOC154761	family with sequence similarity 115, member C pseudogene
ENSG00000108387	33.9688	2.23094	0.593085	3.76159	0.000168838	0.00389357	SEPTIN4	septin 4
ENSG00000137203	21.6444	2.20271	0.681906	3.23022	0.00123696	0.0215034	TFAP2A	transcription factor AP-2 alpha
ENSG00000285938	44.5294	2.19656	0.462139	4.75303	2e-06	7.67e-05	NA	NA
ENSG00000118849	2709.82	2.17264	0.253834	8.5593	1.14e-17	1.34e-15	RARRES1	retinoic acid receptor responder 1
ENSG00000221963	7476.77	2.16607	0.125094	17.3155	3.59e-67	2.61e-64	APOL6	apolipoprotein L6
ENSG00000130707	18425.8	2.16301	0.327404	6.60652	3.93e-11	2.9e-09	ASS1	argininosuccinate synthase 1
ENSG00000284194	28.0054	2.16197	0.551731	3.91852	8.91e-05	0.00221502	SCO2	SCO cytochrome c oxidase assembly protein 2
ENSG00000151014	430.729	2.15305	0.322645	6.67312	2.5e-11	1.91e-09	NOCT	nocturnin
ENSG00000026950	1194.53	2.15275	0.190256	11.315	1.11e-29	2.42e-27	BTN3A1	butyrophilin subfamily 3 member A1
ENSG00000135363	41.7166	2.14879	0.514107	4.17965	2.92e-05	0.000845086	LMO2	LIM domain only 2
ENSG00000089127	2655.83	2.14714	0.295168	7.27429	3.48e-13	3.13e-11	OAS1	2'-5'-oligoadenylate synthetase 1
ENSG00000135604	47.2924	2.13956	0.433674	4.93358	8.07e-07	3.35e-05	STX11	syntaxin 11
ENSG00000225131	22.7699	2.13888	0.50532	4.23271	2.31e-05	0.000689212	NA	NA
ENSG00000123096	98.4427	2.13696	0.393672	5.42828	5.69e-08	2.91e-06	SSPN	sarcospan
ENSG00000230438	253.278	2.12386	0.314856	6.7455	1.53e-11	1.19e-09	NA	NA
ENSG00000132109	843.684	2.11954	0.171998	12.323	6.81e-35	2.03e-32	TRIM21	tripartite motif containing 21
ENSG00000078081	351.866	2.10743	0.265206	7.94639	1.92e-15	1.96e-13	LAMP3	lysosomal associated membrane protein 3
ENSG00000285761	47.1496	2.10656	0.400757	5.25645	1.47e-07	6.87e-06	NA	NA
ENSG00000135114	503.445	2.10471	0.414905	5.07274	3.92e-07	1.71e-05	OASL	2'-5'-oligoadenylate synthetase like
ENSG00000176473	392.684	2.10072	0.173791	12.0877	1.23e-33	3.48e-31	WDR25	WD repeat domain 25
ENSG00000104368	131.729	2.10067	0.392609	5.35054	8.77e-08	4.35e-06	PLAT	plasminogen activator, tissue type
ENSG00000186470	973.256	2.08379	0.597445	3.48783	0.000486959	0.00972257	BTN3A2	butyrophilin subfamily 3 member A2
ENSG00000250899	65.8739	2.08372	0.338737	6.15143	7.68e-10	4.92e-08	NA	NA
ENSG00000185201	50.9779	2.08164	0.457675	4.5483	5.41e-06	0.00018803	IFITM2	interferon induced transmembrane protein 2
ENSG00000206337	805.842	2.06991	0.30851	6.70937	1.95e-11	1.52e-09	HCP5	HLA complex P5
ENSG00000058866	31.155	2.06483	0.495901	4.16379	3.13e-05	0.000891808	DGKG	diacylglycerol kinase gamma
ENSG00000162366	513.061	2.05406	0.233051	8.81375	1.21e-18	1.49e-16	PDZK1IP1	PDZK1 interacting protein 1
ENSG00000120210	34.7187	2.05384	0.436822	4.70177	2.58e-06	9.65e-05	INSL6	insulin like 6
ENSG00000164308	1989.76	2.05215	0.183874	11.1606	6.36e-29	1.34e-26	ERAP2	endoplasmic reticulum aminopeptidase 2
ENSG00000182108	251.928	2.04693	0.213599	9.58306	9.42e-22	1.42e-19	DEXI	Dexi homolog
ENSG00000064932	5357.53	2.04615	0.182788	11.1941	4.36e-29	9.3e-27	SBNO2	strawberry notch homolog 2
ENSG00000225796	16.7645	2.03744	0.61058	3.3369	0.000847199	0.0156125	NA	NA
ENSG00000163131	2865.9	2.03036	0.576706	3.52062	0.000430535	0.00880923	CTSS	cathepsin S
ENSG00000236567	35.4394	2.02869	0.611918	3.3153	0.000915455	0.0166981	NA	NA
ENSG00000139117	164.939	2.02839	0.309085	6.56257	5.29e-11	3.84e-09	CPNE8	copine 8
ENSG00000168461	288.639	2.02355	0.266947	7.58035	3.45e-14	3.27e-12	RAB31	RAB31, member RAS oncogene family
ENSG00000165125	871.746	2.02028	0.295547	6.83573	8.16e-12	6.61e-10	TRPV6	transient receptor potential cation channel subfamily V member 6
ENSG00000001617	1677.66	2.01158	0.254561	7.90215	2.74e-15	2.76e-13	SEMA3F	semaphorin 3F
ENSG00000128655	12.5457	2.00873	0.660546	3.04102	0.00235778	0.0355706	PDE11A	phosphodiesterase 11A
ENSG00000177542	1189.07	1.99816	0.15756	12.6819	7.45e-37	2.33e-34	SLC25A22	solute carrier family 25 member 22
ENSG00000135148	2514.61	1.98094	0.176775	11.206	3.81e-29	8.23e-27	TRAFD1	TRAF-type zinc finger domain containing 1
ENSG00000096968	1977.86	1.97371	0.14832	13.3071	2.1e-40	8.68e-38	JAK2	Janus kinase 2
ENSG00000283235	29.9865	1.9725	0.552303	3.57141	0.000355066	0.0075106	NA	NA
ENSG00000116514	3179.84	1.97248	0.201905	9.76933	1.52e-22	2.43e-20	RNF19B	ring finger protein 19B
ENSG00000145246	375.866	1.96729	0.271648	7.24207	4.42e-13	3.93e-11	ATP10D	ATPase phospholipid transporting 10D (putative)
ENSG00000117226	4610.6	1.95906	0.33384	5.86828	4.4e-09	2.61e-07	GBP3	guanylate binding protein 3
ENSG00000132517	53.7195	1.9532	0.520753	3.75072	0.000176324	0.00405591	SLC52A1	solute carrier family 52 member 1
ENSG00000187260	29.5529	1.95207	0.469859	4.15458	3.26e-05	0.000922684	WDR86	WD repeat domain 86
ENSG00000059378	2055.75	1.94877	0.219024	8.89751	5.71e-19	7.3e-17	PARP12	poly(ADP-ribose) polymerase family member 12
ENSG00000067066	2313.77	1.94426	0.148381	13.1032	3.16e-39	1.12e-36	SP100	SP100 nuclear antigen
ENSG00000205413	1519.36	1.94415	0.269741	7.20745	5.7e-13	5.02e-11	SAMD9	sterile alpha motif domain containing 9
ENSG00000239212	12.9178	1.93132	0.634016	3.04617	0.00231777	0.035201	NA	NA
ENSG00000041880	642.064	1.92944	0.179075	10.7745	4.54e-27	8.77e-25	PARP3	poly(ADP-ribose) polymerase family member 3
ENSG00000254017	25.1034	1.92188	0.61869	3.10637	0.00189397	0.0301524	NA	NA
ENSG00000005187	57.2436	1.91525	0.409993	4.67142	2.99e-06	0.000109895	ACSM3	acyl-CoA synthetase medium chain family member 3
ENSG00000177989	194.721	1.91293	0.334433	5.71993	1.07e-08	6.01e-07	ODF3B	outer dense fiber of sperm tails 3B
ENSG00000114805	777.867	1.91115	0.194561	9.82292	8.97e-23	1.44e-20	PLCH1	phospholipase C eta 1
ENSG00000221947	240.214	1.90399	0.204183	9.32492	1.11e-20	1.59e-18	XKR9	XK related 9
ENSG00000229677	16.4202	1.90373	0.598529	3.18067	0.00146933	0.0247145	NA	NA
ENSG00000184497	35.3144	1.90028	0.523618	3.62913	0.000284384	0.00624096	TMEM255B	transmembrane protein 255B
ENSG00000127954	213.184	1.89399	0.222501	8.51226	1.71e-17	2e-15	STEAP4	STEAP4 metalloreductase
ENSG00000141497	95.2832	1.86602	0.296854	6.286	3.26e-10	2.19e-08	ZMYND15	zinc finger MYND-type containing 15
ENSG00000013374	1929.12	1.86425	0.152896	12.1929	3.39e-34	9.92e-32	NUB1	negative regulator of ubiquitin like proteins 1
ENSG00000234534	32.5984	1.86207	0.508551	3.66151	0.000250731	0.00555619	NA	NA
ENSG00000168961	737.594	1.86073	0.273332	6.80761	9.92e-12	7.9e-10	LGALS9	galectin 9
ENSG00000101017	627.996	1.85891	0.2721	6.83174	8.39e-12	6.77e-10	CD40	CD40 molecule
ENSG00000140274	2315.09	1.85547	0.584575	3.17405	0.00150326	0.0250761	DUOXA2	dual oxidase maturation factor 2
ENSG00000170581	1831.77	1.83997	0.150972	12.1875	3.62e-34	1.04e-31	STAT2	signal transducer and activator of transcription 2
ENSG00000130589	6281.57	1.83504	0.119928	15.3012	7.5e-53	3.89e-50	HELZ2	helicase with zinc finger 2
ENSG00000124205	131.472	1.8287	0.27107	6.74623	1.52e-11	1.19e-09	EDN3	endothelin 3
ENSG00000287691	21.439	1.8241	0.564166	3.23327	0.00122382	0.0213158	NA	NA
ENSG00000130813	245.665	1.81394	0.214122	8.47156	2.42e-17	2.76e-15	SHFL	shiftless antiviral inhibitor of ribosomal frameshifting
ENSG00000174808	92.3725	1.80365	0.326623	5.5221	3.35e-08	1.77e-06	BTC	betacellulin
ENSG00000256043	484.001	1.80252	0.216203	8.33719	7.61e-17	8.47e-15	CTSO	cathepsin O
ENSG00000163734	679.661	1.80143	0.244576	7.3655	1.76e-13	1.62e-11	CXCL3	C-X-C motif chemokine ligand 3
ENSG00000231226	75.2909	1.79242	0.38162	4.69687	2.64e-06	9.84e-05	TRIM31-AS1	TRIM31 antisense RNA 1
ENSG00000243649	41.5313	1.792	0.40359	4.44014	8.99e-06	0.000293985	CFB	complement factor B
ENSG00000150510	29.7392	1.79126	0.53526	3.34652	0.000818337	0.0151861	FAM124A	family with sequence similarity 124 member A
ENSG00000243650	16.6026	1.78837	0.591209	3.02494	0.00248683	0.0369644	NA	NA
ENSG00000104432	151.495	1.78719	0.333143	5.36464	8.11e-08	4.03e-06	IL7	interleukin 7
ENSG00000162772	2169.53	1.77211	0.256745	6.90223	5.12e-12	4.28e-10	ATF3	activating transcription factor 3
ENSG00000182347	48.9535	1.76682	0.443685	3.98216	6.83e-05	0.00177571	NA	NA
ENSG00000157303	23.3472	1.76083	0.550028	3.20134	0.00136789	0.0233766	SUSD3	sushi domain containing 3
ENSG00000169403	238.133	1.7598	0.34631	5.08157	3.74e-07	1.64e-05	PTAFR	platelet activating factor receptor
ENSG00000144712	36.9114	1.7459	0.42387	4.11895	3.81e-05	0.00105942	CAND2	cullin associated and neddylation dissociated 2 (putative)
ENSG00000155324	1532.97	1.74375	0.197375	8.83471	1e-18	1.25e-16	GRAMD2B	GRAM domain containing 2B
ENSG00000157657	35.7018	1.73806	0.499284	3.48111	0.000499338	0.00990436	ZNF618	zinc finger protein 618
ENSG00000106560	154.016	1.73664	0.360746	4.81401	1.48e-06	5.82e-05	GIMAP2	GTPase, IMAP family member 2
ENSG00000136147	410.239	1.72985	0.222657	7.76914	7.9e-15	7.75e-13	PHF11	PHD finger protein 11
ENSG00000079385	4703.09	1.72618	0.264475	6.52684	6.72e-11	4.78e-09	CEACAM1	CEA cell adhesion molecule 1
ENSG00000139597	63.3951	1.71899	0.358445	4.79569	1.62e-06	6.31e-05	N4BP2L1	NEDD4 binding protein 2 like 1
ENSG00000226380	222.977	1.71168	0.288016	5.94299	2.8e-09	1.72e-07	NA	NA
ENSG00000168807	1701.85	1.70953	0.177998	9.60418	7.68e-22	1.17e-19	SNTB2	syntrophin beta 2
ENSG00000155287	363.4	1.7064	0.191485	8.9114	5.04e-19	6.53e-17	SLC25A28	solute carrier family 25 member 28
ENSG00000159403	43.4237	1.70558	0.427414	3.99046	6.59e-05	0.00172453	C1R	complement C1r
ENSG00000249992	87.9529	1.70413	0.386319	4.4112	1.03e-05	0.0003308	TMEM158	transmembrane protein 158 (gene/pseudogene)
ENSG00000104312	736.618	1.7022	0.203106	8.38085	5.25e-17	5.89e-15	RIPK2	receptor interacting serine/threonine kinase 2
ENSG00000188643	6194.97	1.70086	0.21336	7.97179	1.56e-15	1.61e-13	S100A16	S100 calcium binding protein A16
ENSG00000070731	57.747	1.69883	0.370731	4.58237	4.6e-06	0.000162963	ST6GALNAC2	ST6 N-acetylgalactosaminide alpha-2,6-sialyltransferase 2
ENSG00000114127	4213.4	1.6812	0.141402	11.8895	1.34e-32	3.64e-30	XRN1	5'-3' exoribonuclease 1
ENSG00000162614	104.406	1.68073	0.456016	3.68568	0.000228089	0.0051043	NEXN	nexilin F-actin binding protein
ENSG00000183508	720.927	1.67646	0.280494	5.97679	2.28e-09	1.4e-07	TENT5C	terminal nucleotidyltransferase 5C
ENSG00000213928	65.7225	1.67183	0.333185	5.01774	5.23e-07	2.25e-05	IRF9	interferon regulatory factor 9
ENSG00000137496	312.075	1.66772	0.263256	6.335	2.37e-10	1.63e-08	IL18BP	interleukin 18 binding protein
ENSG00000124201	4813.17	1.66318	0.144366	11.5206	1.04e-30	2.42e-28	ZNFX1	zinc finger NFX1-type containing 1
ENSG00000092010	3287.01	1.66287	0.161683	10.2848	8.25e-25	1.45e-22	PSME1	proteasome activator subunit 1
ENSG00000124508	295.651	1.65669	0.226936	7.30025	2.87e-13	2.59e-11	BTN2A2	butyrophilin subfamily 2 member A2
ENSG00000196511	184.992	1.65666	0.272268	6.08466	1.17e-09	7.36e-08	TPK1	thiamin pyrophosphokinase 1
ENSG00000167207	20.8405	1.65557	0.545008	3.0377	0.00238393	0.0358459	NOD2	nucleotide binding oligomerization domain containing 2
ENSG00000134668	213.821	1.64451	0.349511	4.70516	2.54e-06	9.55e-05	SPOCD1	SPOC domain containing 1
ENSG00000100784	675.881	1.64392	0.237623	6.91821	4.57e-12	3.86e-10	RPS6KA5	ribosomal protein S6 kinase A5
ENSG00000128394	223.138	1.64369	0.214643	7.65779	1.89e-14	1.82e-12	APOBEC3F	apolipoprotein B mRNA editing enzyme catalytic subunit 3F
ENSG00000274265	130.129	1.64344	0.280851	5.85166	4.87e-09	2.88e-07	NA	NA
ENSG00000069974	142.62	1.641	0.264796	6.19723	5.75e-10	3.75e-08	RAB27A	RAB27A, member RAS oncogene family
ENSG00000073331	1305.6	1.63553	0.153944	10.6242	2.3e-26	4.13e-24	ALPK1	alpha kinase 1
ENSG00000279277	88.9064	1.62547	0.313739	5.18096	2.21e-07	1e-05	NA	NA
ENSG00000272087	37.1541	1.62117	0.453995	3.5709	0.00035576	0.00751653	NA	NA
ENSG00000229474	78.911	1.62088	0.364158	4.45104	8.55e-06	0.000280804	PATL2	PAT1 homolog 2
ENSG00000028137	1317.49	1.61876	0.171883	9.41779	4.61e-21	6.74e-19	TNFRSF1B	TNF receptor superfamily member 1B
ENSG00000243753	74.5435	1.61772	0.351622	4.60075	4.21e-06	0.000150106	HLA-L	major histocompatibility complex, class I, L (pseudogene)
ENSG00000178685	1374.76	1.61677	0.18002	8.98103	2.68e-19	3.55e-17	PARP10	poly(ADP-ribose) polymerase family member 10
ENSG00000185404	746.317	1.60833	0.172899	9.30211	1.38e-20	1.95e-18	SP140L	SP140 nuclear body protein like
ENSG00000163739	1353.36	1.60704	0.276792	5.80594	6.4e-09	3.72e-07	CXCL1	C-X-C motif chemokine ligand 1
ENSG00000205659	202.729	1.60274	0.233966	6.8503	7.37e-12	6.05e-10	LIN52	lin-52 DREAM MuvB core complex component
ENSG00000146859	447.359	1.59969	0.178115	8.98127	2.68e-19	3.55e-17	TMEM140	transmembrane protein 140
ENSG00000279118	20.7826	1.58525	0.516613	3.06854	0.00215109	0.033141	NA	NA
ENSG00000121281	70.3019	1.58423	0.302909	5.23005	1.69e-07	7.85e-06	ADCY7	adenylate cyclase 7
ENSG00000125730	109.728	1.58238	0.461672	3.4275	0.000609158	0.0118115	C3	complement C3
ENSG00000156515	2425.06	1.57028	0.2242	7.00391	2.49e-12	2.14e-10	HK1	hexokinase 1
ENSG00000225871	35.9743	1.56926	0.391715	4.00613	6.17e-05	0.00162111	NA	NA
ENSG00000253919	26.8802	1.56704	0.453072	3.45871	0.000542764	0.0106609	NA	NA
ENSG00000135678	129.063	1.55783	0.350057	4.45022	8.58e-06	0.000281029	CPM	carboxypeptidase M
ENSG00000143390	900.124	1.55137	0.17125	9.05911	1.32e-19	1.79e-17	RFX5	regulatory factor X5
ENSG00000267534	80.4933	1.54836	0.31975	4.84242	1.28e-06	5.16e-05	S1PR2	sphingosine-1-phosphate receptor 2
ENSG00000112096	2667.97	1.54567	0.1358	11.3819	5.14e-30	1.15e-27	SOD2	superoxide dismutase 2
ENSG00000127951	158.329	1.54558	0.411052	3.76006	0.000169871	0.00391241	FGL2	fibrinogen like 2
ENSG00000181381	2349.85	1.54478	0.248894	6.20659	5.41e-10	3.55e-08	DDX60L	DExD/H-box 60 like
ENSG00000163121	107.419	1.53739	0.353804	4.34532	1.39e-05	0.000435931	NEURL3	neuralized E3 ubiquitin protein ligase 3
ENSG00000172123	99.773	1.53212	0.329805	4.64553	3.39e-06	0.000122877	SLFN12	schlafen family member 12
ENSG00000128683	195.401	1.53159	0.321995	4.75656	1.97e-06	7.56e-05	GAD1	glutamate decarboxylase 1
ENSG00000060491	1918	1.526	0.141683	10.7705	4.74e-27	9.06e-25	OGFR	opioid growth factor receptor
ENSG00000261512	53.1558	1.52201	0.370013	4.11341	3.9e-05	0.0010819	NA	NA
ENSG00000196776	4145.78	1.52041	0.139876	10.8697	1.61e-27	3.24e-25	CD47	CD47 molecule
ENSG00000065427	2912.71	1.51923	0.334713	4.53892	5.65e-06	0.000195467	KARS1	lysyl-tRNA synthetase 1
ENSG00000167550	21.6504	1.51307	0.495178	3.05561	0.00224605	0.0342264	RHEBL1	RHEB like 1
ENSG00000104518	2208.04	1.50569	0.213841	7.04117	1.91e-12	1.65e-10	GSDMD	gasdermin D
ENSG00000140464	1822.91	1.50349	0.243998	6.16191	7.19e-10	4.66e-08	PML	promyelocytic leukemia
ENSG00000101224	803.427	1.50345	0.21488	6.99668	2.62e-12	2.24e-10	CDC25B	cell division cycle 25B
ENSG00000164054	2959.15	1.50334	0.168051	8.9457	3.7e-19	4.86e-17	SHISA5	shisa family member 5
ENSG00000229644	43.9162	1.50075	0.442439	3.392	0.00069384	0.0131721	NA	NA
ENSG00000064012	1090.45	1.49935	0.174704	8.58226	9.3e-18	1.1e-15	CASP8	caspase 8
ENSG00000108771	395.41	1.49749	0.246163	6.08334	1.18e-09	7.39e-08	DHX58	DExH-box helicase 58
ENSG00000189337	104.623	1.49425	0.292238	5.11312	3.17e-07	1.42e-05	KAZN	kazrin, periplakin interacting protein
ENSG00000196954	934.996	1.49348	0.167057	8.93996	3.89e-19	5.08e-17	CASP4	caspase 4
ENSG00000107968	566.888	1.49237	0.178039	8.38224	5.19e-17	5.85e-15	MAP3K8	mitogen-activated protein kinase kinase kinase 8
ENSG00000130775	240.785	1.48899	0.256022	5.81585	6.03e-09	3.54e-07	THEMIS2	thymocyte selection associated family member 2
ENSG00000154914	598.529	1.48728	0.178796	8.31827	8.93e-17	9.82e-15	USP43	ubiquitin specific peptidase 43
ENSG00000011422	1259.96	1.47992	0.285891	5.17651	2.26e-07	1.03e-05	PLAUR	plasminogen activator, urokinase receptor
ENSG00000250602	107.861	1.47833	0.28046	5.27107	1.36e-07	6.43e-06	NA	NA
ENSG00000177494	35.4492	1.47527	0.434585	3.39465	0.000687153	0.0130588	ZBED2	zinc finger BED-type containing 2
ENSG00000164038	107.35	1.47472	0.313493	4.70417	2.55e-06	9.57e-05	SLC9B2	solute carrier family 9 member B2
ENSG00000120526	721.013	1.46963	0.186294	7.88881	3.05e-15	3.06e-13	NUDCD1	NudC domain containing 1
ENSG00000135378	1576.48	1.45928	0.180962	8.06402	7.38e-16	7.79e-14	PRRG4	proline rich and Gla domain 4
ENSG00000043143	1179.26	1.45538	0.136233	10.683	1.22e-26	2.24e-24	JADE2	jade family PHD finger 2
ENSG00000108691	65.6503	1.45245	0.348748	4.16476	3.12e-05	0.000889433	CCL2	C-C motif chemokine ligand 2
ENSG00000100918	151.759	1.4458	0.351942	4.10805	3.99e-05	0.00110225	REC8	REC8 meiotic recombination protein
ENSG00000008735	31.4274	1.44486	0.478729	3.01813	0.00254343	0.037713	MAPK8IP2	mitogen-activated protein kinase 8 interacting protein 2
ENSG00000163629	1750.2	1.44368	0.239625	6.02472	1.69e-09	1.05e-07	PTPN13	protein tyrosine phosphatase non-receptor type 13
ENSG00000114790	444.598	1.43027	0.220148	6.49688	8.2e-11	5.79e-09	ARHGEF26	Rho guanine nucleotide exchange factor 26
ENSG00000156273	3484.69	1.42928	0.259186	5.51449	3.5e-08	1.83e-06	BACH1	BTB domain and CNC homolog 1
ENSG00000073605	2173.72	1.42717	0.242338	5.88916	3.88e-09	2.35e-07	GSDMB	gasdermin B
ENSG00000128203	135.989	1.42606	0.229109	6.22435	4.84e-10	3.19e-08	ASPHD2	aspartate beta-hydroxylase domain containing 2
ENSG00000189334	7842.72	1.42327	0.288128	4.93974	7.82e-07	3.26e-05	S100A14	S100 calcium binding protein A14
ENSG00000285867	72.8293	1.41625	0.31776	4.45697	8.31e-06	0.000275298	NA	NA
ENSG00000153048	1144.91	1.41488	0.149549	9.461	3.05e-21	4.5e-19	CARHSP1	calcium regulated heat stable protein 1
ENSG00000205436	259	1.41188	0.252231	5.59757	2.17e-08	1.18e-06	EXOC3L4	exocyst complex component 3 like 4
ENSG00000163032	1459.19	1.40901	0.261871	5.38054	7.43e-08	3.72e-06	VSNL1	visinin like 1
ENSG00000030110	1206.23	1.40651	0.145738	9.65095	4.87e-22	7.55e-20	BAK1	BCL2 antagonist/killer 1
ENSG00000167371	69.0204	1.40511	0.291863	4.81427	1.48e-06	5.82e-05	PRRT2	proline rich transmembrane protein 2
ENSG00000287839	61.5873	1.40024	0.355452	3.93934	8.17e-05	0.00205389	NA	NA
ENSG00000125148	669.535	1.39494	0.396133	3.52139	0.000429292	0.0087937	MT2A	metallothionein 2A
ENSG00000274020	84.7057	1.38668	0.301196	4.6039	4.15e-06	0.000148139	LINC01138	long intergenic non-protein coding RNA 1138
ENSG00000251441	73.5316	1.38383	0.31084	4.45192	8.51e-06	0.000280804	NA	NA
ENSG00000153294	183.659	1.3718	0.207053	6.62534	3.46e-11	2.59e-09	ADGRF4	adhesion G protein-coupled receptor F4
ENSG00000169220	256.942	1.37044	0.269151	5.0917	3.55e-07	1.57e-05	RGS14	regulator of G protein signaling 14
ENSG00000144118	3007.58	1.36914	0.212577	6.44071	1.19e-10	8.37e-09	RALB	RAS like proto-oncogene B
ENSG00000100600	4889.53	1.35526	0.180424	7.51154	5.84e-14	5.47e-12	LGMN	legumain
ENSG00000166750	892.838	1.34541	0.228863	5.87867	4.14e-09	2.49e-07	SLFN5	schlafen family member 5
ENSG00000102010	25.6229	1.34428	0.449897	2.98798	0.00280829	0.0407741	BMX	BMX non-receptor tyrosine kinase
ENSG00000153064	178.401	1.34202	0.377569	3.55437	0.000378889	0.00791307	BANK1	B cell scaffold protein with ankyrin repeats 1
ENSG00000029153	1069.98	1.34096	0.200364	6.6926	2.19e-11	1.68e-09	ARNTL2	aryl hydrocarbon receptor nuclear translocator like 2
ENSG00000054598	321.976	1.33486	0.240112	5.55931	2.71e-08	1.46e-06	FOXC1	forkhead box C1
ENSG00000109861	1233.44	1.33423	0.229621	5.81056	6.23e-09	3.63e-07	CTSC	cathepsin C
ENSG00000105835	3803.51	1.33392	0.210483	6.33744	2.34e-10	1.61e-08	NAMPT	nicotinamide phosphoribosyltransferase
ENSG00000105376	115.107	1.33163	0.241869	5.50557	3.68e-08	1.91e-06	ICAM5	intercellular adhesion molecule 5
ENSG00000041357	2973.25	1.32355	0.191196	6.9225	4.44e-12	3.76e-10	PSMA4	proteasome 20S subunit alpha 4
ENSG00000196839	146.315	1.32077	0.235415	5.61039	2.02e-08	1.1e-06	ADA	adenosine deaminase
ENSG00000160710	7687.96	1.31941	0.12667	10.4162	2.09e-25	3.72e-23	ADAR	adenosine deaminase RNA specific
ENSG00000188313	2680.95	1.31744	0.196735	6.69655	2.13e-11	1.64e-09	PLSCR1	phospholipid scramblase 1
ENSG00000083799	952.175	1.31632	0.136007	9.67832	3.73e-22	5.83e-20	CYLD	CYLD lysine 63 deubiquitinase
ENSG00000204613	213.651	1.31607	0.209965	6.26807	3.66e-10	2.44e-08	TRIM10	tripartite motif containing 10
ENSG00000231551	155.851	1.31531	0.246198	5.34249	9.17e-08	4.5e-06	NA	NA
ENSG00000271646	43.7135	1.31329	0.384302	3.41732	0.000632403	0.0121869	NA	NA
ENSG00000285106	85.3613	1.30832	0.318131	4.11254	3.91e-05	0.00108431	NA	NA
ENSG00000166710	58186.4	1.30079	0.24984	5.20648	1.92e-07	8.87e-06	B2M	beta-2-microglobulin
ENSG00000136048	510.922	1.29751	0.287489	4.51325	6.38e-06	0.000217795	DRAM1	DNA damage regulated autophagy modulator 1
ENSG00000144820	463.912	1.29718	0.332838	3.89734	9.73e-05	0.00238525	ADGRG7	adhesion G protein-coupled receptor G7
ENSG00000172780	108.075	1.29676	0.275679	4.70387	2.55e-06	9.57e-05	RAB43	RAB43, member RAS oncogene family
ENSG00000172602	118.033	1.29654	0.244099	5.31156	1.09e-07	5.25e-06	RND1	Rho family GTPase 1
ENSG00000167741	2112.94	1.29557	0.30013	4.3167	1.58e-05	0.000493051	GGT6	gamma-glutamyltransferase 6
ENSG00000172296	214.698	1.29404	0.303773	4.2599	2.05e-05	0.000618631	SPTLC3	serine palmitoyltransferase long chain base subunit 3
ENSG00000234127	1439.2	1.28422	0.158691	8.0926	5.84e-16	6.24e-14	TRIM26	tripartite motif containing 26
ENSG00000047634	501.4	1.28134	0.186415	6.87358	6.26e-12	5.19e-10	SCML1	Scm polycomb group protein like 1
ENSG00000185947	794.671	1.27857	0.195765	6.53113	6.53e-11	4.68e-09	ZNF267	zinc finger protein 267
ENSG00000176153	4220.72	1.26867	0.303034	4.18657	2.83e-05	0.000822368	GPX2	glutathione peroxidase 2
ENSG00000184988	78.0164	1.26496	0.353053	3.58292	0.000339778	0.00724632	TMEM106A	transmembrane protein 106A
ENSG00000220785	107.048	1.25956	0.303254	4.15347	3.27e-05	0.000925733	NA	NA
ENSG00000230470	33.9614	1.25646	0.416986	3.01319	0.00258521	0.0382388	NA	NA
ENSG00000142920	255.523	1.25564	0.204049	6.15362	7.57e-10	4.87e-08	AZIN2	antizyme inhibitor 2
ENSG00000160932	2166.41	1.24925	0.155139	8.0525	8.11e-16	8.51e-14	LY6E	lymphocyte antigen 6 family member E
ENSG00000189171	73.0383	1.24782	0.31042	4.01979	5.82e-05	0.0015388	S100A13	S100 calcium binding protein A13
ENSG00000106100	206.597	1.24169	0.210153	5.9085	3.45e-09	2.11e-07	NOD1	nucleotide binding oligomerization domain containing 1
ENSG00000075213	1074.71	1.24088	0.24397	5.08622	3.65e-07	1.61e-05	SEMA3A	semaphorin 3A
ENSG00000075399	192.357	1.23309	0.232475	5.3042	1.13e-07	5.42e-06	VPS9D1	VPS9 domain containing 1
ENSG00000099377	78.2158	1.22435	0.407628	3.00361	0.00266798	0.0390809	HSD3B7	hydroxy-delta-5-steroid dehydrogenase, 3 beta- and steroid delta-isomerase 7
ENSG00000185507	1043.77	1.22344	0.266911	4.5837	4.57e-06	0.000162251	IRF7	interferon regulatory factor 7
ENSG00000272419	84.4247	1.22316	0.330038	3.70613	0.000210453	0.00475656	NA	NA
ENSG00000270426	41.7832	1.22012	0.390392	3.12538	0.00177576	0.0284703	NA	NA
ENSG00000122643	1327.72	1.21899	0.238538	5.11024	3.22e-07	1.43e-05	NT5C3A	5'-nucleotidase, cytosolic IIIA
ENSG00000137198	186.404	1.20349	0.309447	3.88917	0.000100588	0.00245702	GMPR	guanosine monophosphate reductase
ENSG00000251136	364.928	1.2006	0.314228	3.82078	0.000133028	0.00316425	LOC101929709	uncharacterized LOC101929709
ENSG00000172345	93.187	1.19931	0.32831	3.65298	0.000259214	0.00573017	STARD5	StAR related lipid transfer domain containing 5
ENSG00000186481	218.936	1.18842	0.348353	3.41155	0.000645957	0.0123796	NA	NA
ENSG00000164164	2397.79	1.18815	0.151164	7.85998	3.84e-15	3.83e-13	OTUD4	OTU deubiquitinase 4
ENSG00000151611	502.311	1.18433	0.164608	7.19484	6.25e-13	5.48e-11	MMAA	metabolism of cobalamin associated A
ENSG00000146411	215.75	1.17979	0.329275	3.583	0.000339673	0.00724632	SLC2A12	solute carrier family 2 member 12
ENSG00000104320	1138.45	1.17941	0.156657	7.52861	5.13e-14	4.82e-12	NBN	nibrin
ENSG00000138642	221.865	1.17924	0.240772	4.89776	9.69e-07	4e-05	HERC6	HECT and RLD domain containing E3 ubiquitin protein ligase family member 6
ENSG00000116667	1852	1.17382	0.166264	7.05997	1.67e-12	1.45e-10	C1orf21	chromosome 1 open reading frame 21
ENSG00000169047	2664.11	1.1728	0.206806	5.67099	1.42e-08	7.93e-07	IRS1	insulin receptor substrate 1
ENSG00000128965	437.04	1.16994	0.259894	4.50161	6.74e-06	0.000228352	CHAC1	ChaC glutathione specific gamma-glutamylcyclotransferase 1
ENSG00000042980	37.4042	1.16853	0.393671	2.9683	0.00299456	0.042794	ADAM28	ADAM metallopeptidase domain 28
ENSG00000079257	559.634	1.16349	0.303339	3.8356	0.00012526	0.0030031	LXN	latexin
ENSG00000140280	108.074	1.15985	0.330365	3.51082	0.000446728	0.00906782	LYSMD2	LysM domain containing 2
ENSG00000107566	1150.46	1.15798	0.170855	6.77753	1.22e-11	9.69e-10	ERLIN1	ER lipid raft associated 1
ENSG00000100902	152.861	1.15717	0.22542	5.13339	2.85e-07	1.28e-05	PSMA6	proteasome 20S subunit alpha 6
ENSG00000041353	1476.4	1.1542	0.262986	4.38883	1.14e-05	0.000362864	RAB27B	RAB27B, member RAS oncogene family
ENSG00000135052	3527.18	1.154	0.256002	4.50778	6.55e-06	0.000222651	GOLM1	golgi membrane protein 1
ENSG00000105939	2287.72	1.15167	0.170703	6.74664	1.51e-11	1.19e-09	ZC3HAV1	zinc finger CCCH-type containing, antiviral 1
ENSG00000164951	2613.65	1.14736	0.233961	4.90405	9.39e-07	3.89e-05	PDP1	pyruvate dehyrogenase phosphatase catalytic subunit 1
ENSG00000148735	492.149	1.14698	0.270939	4.23335	2.3e-05	0.000688393	PLEKHS1	pleckstrin homology domain containing S1
ENSG00000017483	136.683	1.13961	0.272766	4.17796	2.94e-05	0.000850024	SLC38A5	solute carrier family 38 member 5
ENSG00000155629	657.749	1.13785	0.172178	6.60856	3.88e-11	2.87e-09	PIK3AP1	phosphoinositide-3-kinase adaptor protein 1
ENSG00000121380	711.506	1.13556	0.223628	5.07791	3.82e-07	1.67e-05	BCL2L14	BCL2 like 14
ENSG00000136153	11023.5	1.13518	0.211178	5.37548	7.64e-08	3.82e-06	LMO7	LIM domain 7
ENSG00000081803	468.829	1.13078	0.23559	4.7998	1.59e-06	6.2e-05	CADPS2	calcium dependent secretion activator 2
ENSG00000196517	262.8	1.12465	0.252668	4.4511	8.54e-06	0.000280804	SLC6A9	solute carrier family 6 member 9
ENSG00000086061	3535.95	1.12313	0.211626	5.30714	1.11e-07	5.36e-06	DNAJA1	DnaJ heat shock protein family (Hsp40) member A1
ENSG00000196684	485.867	1.12292	0.20773	5.40568	6.46e-08	3.26e-06	HSH2D	hematopoietic SH2 domain containing
ENSG00000285847	89.8312	1.12139	0.278945	4.0201	5.82e-05	0.0015388	NA	NA
ENSG00000169689	957.994	1.12104	0.164164	6.82877	8.56e-12	6.88e-10	CENPX	centromere protein X
ENSG00000259118	52.2655	1.12049	0.330495	3.39034	0.000698057	0.0132245	LOC100506321	uncharacterized LOC100506321
ENSG00000057252	195.371	1.11861	0.270757	4.1314	3.61e-05	0.00100983	SOAT1	sterol O-acyltransferase 1
ENSG00000157873	1487.44	1.11573	0.167488	6.66154	2.71e-11	2.05e-09	TNFRSF14	TNF receptor superfamily member 14
ENSG00000012504	315.365	1.11318	0.351196	3.16969	0.00152602	0.0253624	NR1H4	nuclear receptor subfamily 1 group H member 4
ENSG00000198933	40.4064	1.11066	0.379746	2.92474	0.00344749	0.0478353	TBKBP1	TBK1 binding protein 1
ENSG00000198205	152.895	1.10902	0.217219	5.10554	3.3e-07	1.47e-05	ZXDA	zinc finger X-linked duplicated A
ENSG00000164342	641.05	1.10451	0.324616	3.40251	0.000667699	0.0127424	TLR3	toll like receptor 3
ENSG00000155363	1567.58	1.10437	0.143041	7.72064	1.16e-14	1.12e-12	MOV10	Mov10 RISC complex RNA helicase
ENSG00000057704	859.331	1.10236	0.360585	3.05715	0.00223454	0.034137	TMCC3	transmembrane and coiled-coil domain family 3
ENSG00000114698	240.044	1.10187	0.222105	4.96104	7.01e-07	2.96e-05	PLSCR4	phospholipid scramblase 4
ENSG00000143067	206.718	1.0916	0.242791	4.49606	6.92e-06	0.000233658	ZNF697	zinc finger protein 697
ENSG00000133731	1204.54	1.0904	0.162766	6.69922	2.1e-11	1.62e-09	IMPA1	inositol monophosphatase 1
ENSG00000134575	615.858	1.08528	0.157739	6.88024	5.98e-12	4.97e-10	ACP2	acid phosphatase 2, lysosomal
ENSG00000168610	7317.38	1.07391	0.135111	7.9484	1.89e-15	1.94e-13	STAT3	signal transducer and activator of transcription 3
ENSG00000026103	790.25	1.07157	0.237026	4.52087	6.16e-06	0.000210894	FAS	Fas cell surface death receptor
ENSG00000103351	227.412	1.07118	0.194244	5.51464	3.5e-08	1.83e-06	CLUAP1	clusterin associated protein 1
ENSG00000145365	167.873	1.06693	0.310272	3.43869	0.00058453	0.0113827	TIFA	TRAF interacting protein with forkhead associated domain
ENSG00000205476	1573.86	1.06628	0.13805	7.72386	1.13e-14	1.1e-12	CCDC85C	coiled-coil domain containing 85C
ENSG00000140279	10367.4	1.06593	0.298006	3.57688	0.000347724	0.00738974	DUOX2	dual oxidase 2
ENSG00000170017	2565.83	1.06094	0.196347	5.40342	6.54e-08	3.3e-06	ALCAM	activated leukocyte cell adhesion molecule
ENSG00000184898	98.1886	1.05803	0.331448	3.19213	0.00141226	0.0239992	RBM43	RNA binding motif protein 43
ENSG00000137767	1088.08	1.05559	0.232294	4.54418	5.51e-06	0.000191379	SQOR	sulfide quinone oxidoreductase
ENSG00000116675	224.441	1.05398	0.350076	3.01071	0.00260634	0.0383607	DNAJC6	DnaJ heat shock protein family (Hsp40) member C6
ENSG00000221869	704.598	1.05127	0.319037	3.29514	0.00098374	0.0177122	CEBPD	CCAAT enhancer binding protein delta
ENSG00000130222	180.651	1.04645	0.245286	4.26625	1.99e-05	0.000604306	GADD45G	growth arrest and DNA damage inducible gamma
ENSG00000097021	557.675	1.04095	0.197651	5.26658	1.39e-07	6.57e-06	ACOT7	acyl-CoA thioesterase 7
ENSG00000133313	3272.08	1.03802	0.156859	6.61751	3.65e-11	2.72e-09	CNDP2	carnosine dipeptidase 2
ENSG00000145779	401.319	1.03516	0.249658	4.14631	3.38e-05	0.000952178	TNFAIP8	TNF alpha induced protein 8
ENSG00000163898	3144.91	1.0322	0.206063	5.00914	5.47e-07	2.35e-05	LIPH	lipase H
ENSG00000165806	2167.36	1.03178	0.352767	2.92481	0.00344662	0.0478353	CASP7	caspase 7
ENSG00000182179	1379.56	1.0296	0.251479	4.09418	4.24e-05	0.00116676	UBA7	ubiquitin like modifier activating enzyme 7
ENSG00000111490	137.1	1.02689	0.286253	3.58734	0.000334064	0.00715813	TBC1D30	TBC1 domain family member 30
ENSG00000164305	1342.29	1.02548	0.184697	5.5522	2.82e-08	1.51e-06	CASP3	caspase 3
ENSG00000159733	561.051	1.02333	0.156029	6.55858	5.43e-11	3.93e-09	ZFYVE28	zinc finger FYVE-type containing 28
ENSG00000174640	369.008	1.02252	0.339127	3.01517	0.00256839	0.038052	SLCO2A1	solute carrier organic anion transporter family member 2A1
ENSG00000261553	453.113	1.01956	0.244344	4.17265	3.01e-05	0.000864604	NA	NA
ENSG00000055332	2391.33	1.01767	0.132481	7.68162	1.57e-14	1.52e-12	EIF2AK2	eukaryotic translation initiation factor 2 alpha kinase 2
ENSG00000139192	720.523	1.01738	0.281715	3.61138	0.000304575	0.00661213	TAPBPL	TAP binding protein like
ENSG00000113583	1388.45	1.01684	0.197003	5.16154	2.45e-07	1.11e-05	C5orf15	chromosome 5 open reading frame 15
ENSG00000112210	203.191	1.01539	0.260983	3.89062	0.0001	0.00244571	RAB23	RAB23, member RAS oncogene family
ENSG00000123815	574.077	1.01351	0.155194	6.53059	6.55e-11	4.68e-09	COQ8B	coenzyme Q8B
ENSG00000119537	967.406	1.00887	0.145621	6.92803	4.27e-12	3.64e-10	KDSR	3-ketodihydrosphingosine reductase
ENSG00000169871	2655.95	1.00809	0.1335	7.55123	4.31e-14	4.08e-12	TRIM56	tripartite motif containing 56
ENSG00000240207	143.167	1.00768	0.345844	2.91368	0.00357194	0.0492233	NA	NA
ENSG00000160767	531.474	1.00634	0.188821	5.32957	9.84e-08	4.76e-06	FAM189B	family with sequence similarity 189 member B
ENSG00000137842	841.98	1.00209	0.238605	4.19978	2.67e-05	0.00078082	TMEM62	transmembrane protein 62
ENSG00000197506	264.601	0.998478	0.242355	4.1199	3.79e-05	0.00105672	SLC28A3	solute carrier family 28 member 3
ENSG00000147889	435.589	0.995137	0.332464	2.99322	0.00276051	0.0401768	CDKN2A	cyclin dependent kinase inhibitor 2A
ENSG00000100744	2902.91	0.994414	0.15993	6.2178	5.04e-10	3.32e-08	GSKIP	GSK3B interacting protein
ENSG00000176058	2259.69	0.99341	0.246493	4.03018	5.57e-05	0.00148974	TPRN	taperin
ENSG00000254087	1069.49	0.991693	0.210383	4.71375	2.43e-06	9.21e-05	LYN	LYN proto-oncogene, Src family tyrosine kinase
ENSG00000152818	2224.69	0.990859	0.210393	4.70957	2.48e-06	9.39e-05	UTRN	utrophin
ENSG00000123992	1297.32	0.98863	0.145015	6.81743	9.27e-12	7.41e-10	DNPEP	aspartyl aminopeptidase
ENSG00000109079	1583.61	0.986536	0.154327	6.39249	1.63e-10	1.13e-08	TNFAIP1	TNF alpha induced protein 1
ENSG00000132963	2213.15	0.983633	0.205339	4.79028	1.67e-06	6.47e-05	POMP	proteasome maturation protein
ENSG00000146425	2621.14	0.983561	0.189815	5.18168	2.2e-07	1e-05	DYNLT1	dynein light chain Tctex-type 1
ENSG00000101596	5182.21	0.982229	0.141991	6.91754	4.6e-12	3.86e-10	SMCHD1	structural maintenance of chromosomes flexible hinge domain containing 1
ENSG00000169228	99.0719	0.976367	0.278103	3.51081	0.000446751	0.00906782	RAB24	RAB24, member RAS oncogene family
ENSG00000174243	3080.1	0.974504	0.169527	5.74838	9.01e-09	5.16e-07	DDX23	DEAD-box helicase 23
ENSG00000167703	531.508	0.968873	0.222824	4.34815	1.37e-05	0.000431084	SLC43A2	solute carrier family 43 member 2
ENSG00000213516	334.739	0.965152	0.190317	5.07129	3.95e-07	1.72e-05	RBMXL1	RBMX like 1
ENSG00000168016	2082.1	0.962633	0.245234	3.92537	8.66e-05	0.00215882	TRANK1	tetratricopeptide repeat and ankyrin repeat containing 1
ENSG00000123240	3664.96	0.956188	0.222159	4.30408	1.68e-05	0.00051669	OPTN	optineurin
ENSG00000125952	1225.3	0.95429	0.231514	4.12195	3.76e-05	0.00104894	MAX	MYC associated factor X
ENSG00000103642	736.392	0.945858	0.237482	3.98286	6.81e-05	0.00177298	LACTB	lactamase beta
ENSG00000142677	544.197	0.943106	0.196064	4.81021	1.51e-06	5.92e-05	IL22RA1	interleukin 22 receptor subunit alpha 1
ENSG00000162302	1348.26	0.942808	0.174252	5.4106	6.28e-08	3.19e-06	RPS6KA4	ribosomal protein S6 kinase A4
ENSG00000102393	374.495	0.941975	0.238734	3.94571	7.96e-05	0.00201674	GLA	galactosidase alpha
ENSG00000113356	91.2989	0.941919	0.309589	3.04248	0.00234635	0.0354641	POLR3G	RNA polymerase III subunit G
ENSG00000059728	5812.85	0.940261	0.299064	3.14401	0.0016665	0.0272481	MXD1	MAX dimerization protein 1
ENSG00000135655	1359.95	0.939885	0.149143	6.30189	2.94e-10	1.98e-08	USP15	ubiquitin specific peptidase 15
ENSG00000144655	898.041	0.938512	0.171244	5.48056	4.24e-08	2.18e-06	CSRNP1	cysteine and serine rich nuclear protein 1
ENSG00000176485	1304.44	0.936774	0.29211	3.20693	0.00134161	0.0230359	PLAAT3	phospholipase A and acyltransferase 3
ENSG00000137200	1043.38	0.936623	0.158048	5.92618	3.1e-09	1.9e-07	CMTR1	cap methyltransferase 1
ENSG00000113552	808.03	0.932779	0.154602	6.03343	1.61e-09	1e-07	GNPDA1	glucosamine-6-phosphate deaminase 1
ENSG00000138439	808.492	0.932758	0.172651	5.40255	6.57e-08	3.3e-06	FAM117B	family with sequence similarity 117 member B
ENSG00000158773	944.927	0.930877	0.147444	6.31343	2.73e-10	1.86e-08	USF1	upstream transcription factor 1
ENSG00000148814	154.188	0.92912	0.234182	3.96751	7.26e-05	0.00186703	LRRC27	leucine rich repeat containing 27
ENSG00000179152	810.04	0.918855	0.185496	4.95352	7.29e-07	3.06e-05	TCAIM	T cell activation inhibitor, mitochondrial
ENSG00000162616	274.254	0.917345	0.230932	3.97237	7.12e-05	0.00183195	DNAJB4	DnaJ heat shock protein family (Hsp40) member B4
ENSG00000174749	117.38	0.916386	0.298404	3.07096	0.00213375	0.0329937	FAM241A	family with sequence similarity 241 member A
ENSG00000168310	859.838	0.915665	0.164053	5.58151	2.38e-08	1.29e-06	IRF2	interferon regulatory factor 2
ENSG00000106785	1397.66	0.914998	0.188494	4.85425	1.21e-06	4.9e-05	TRIM14	tripartite motif containing 14
ENSG00000181751	927.569	0.913437	0.197473	4.62563	3.73e-06	0.000133953	C5orf30	chromosome 5 open reading frame 30
ENSG00000104626	746.185	0.913241	0.186565	4.89502	9.83e-07	4.05e-05	ERI1	exoribonuclease 1
ENSG00000087085	394.743	0.913138	0.298803	3.05599	0.00224321	0.0342207	ACHE	acetylcholinesterase (Cartwright blood group)
ENSG00000137824	927.359	0.911168	0.148887	6.11987	9.36e-10	5.92e-08	RMDN3	regulator of microtubule dynamics 3
ENSG00000121690	170.273	0.908481	0.306963	2.95958	0.00308063	0.04368	DEPDC7	DEP domain containing 7
ENSG00000100401	2821.78	0.907412	0.134153	6.76399	1.34e-11	1.06e-09	RANGAP1	Ran GTPase activating protein 1
ENSG00000111912	1658.5	0.905897	0.188091	4.81626	1.46e-06	5.78e-05	NCOA7	nuclear receptor coactivator 7
ENSG00000142961	439.661	0.904875	0.212711	4.25402	2.1e-05	0.000634053	MOB3C	MOB kinase activator 3C
ENSG00000136854	772.915	0.903073	0.153646	5.87763	4.16e-09	2.49e-07	STXBP1	syntaxin binding protein 1
ENSG00000136997	1972.97	0.903026	0.287651	3.13931	0.00169344	0.0274413	MYC	MYC proto-oncogene, bHLH transcription factor
ENSG00000108094	951.258	0.902458	0.146644	6.15406	7.55e-10	4.87e-08	CUL2	cullin 2
ENSG00000102575	453.204	0.901394	0.206585	4.36331	1.28e-05	0.000404351	ACP5	acid phosphatase 5, tartrate resistant
ENSG00000103490	164.509	0.900423	0.25649	3.51056	0.000447171	0.00906782	PYCARD	PYD and CARD domain containing
ENSG00000198087	7502.78	0.899435	0.152772	5.88744	3.92e-09	2.36e-07	CD2AP	CD2 associated protein
ENSG00000131037	2842.35	0.898353	0.23849	3.76684	0.000165326	0.00381744	EPS8L1	EPS8 like 1
ENSG00000175643	95.8409	0.896514	0.268958	3.33329	0.000858252	0.0157598	RMI2	RecQ mediated genome instability 2
ENSG00000165474	859.707	0.894898	0.283291	3.15894	0.00158345	0.0261492	GJB2	gap junction protein beta 2
ENSG00000124226	2579.99	0.893402	0.161056	5.54716	2.9e-08	1.55e-06	RNF114	ring finger protein 114
ENSG00000047365	1334.12	0.890545	0.159282	5.59099	2.26e-08	1.23e-06	ARAP2	ArfGAP with RhoGAP domain, ankyrin repeat and PH domain 2
ENSG00000125826	5112.53	0.889702	0.223286	3.98458	6.76e-05	0.00176272	RBCK1	RANBP2-type and C3HC4-type zinc finger containing 1
ENSG00000174032	229.225	0.889622	0.201465	4.41577	1.01e-05	0.000324457	SLC25A30	solute carrier family 25 member 30
ENSG00000131016	3825.78	0.888863	0.232732	3.81926	0.000133852	0.00317968	AKAP12	A-kinase anchoring protein 12
ENSG00000023445	3131.99	0.888851	0.225374	3.9439	8.02e-05	0.0020208	BIRC3	baculoviral IAP repeat containing 3
ENSG00000139438	178.336	0.885009	0.29364	3.01392	0.00257893	0.038177	FAM222A	family with sequence similarity 222 member A
ENSG00000128016	1785.82	0.884511	0.19992	4.42433	9.67e-06	0.000313532	ZFP36	ZFP36 ring finger protein
ENSG00000121797	195.464	0.882298	0.252616	3.49264	0.000478271	0.00960193	CCRL2	C-C motif chemokine receptor like 2
ENSG00000054219	584.412	0.881543	0.211146	4.17504	2.98e-05	0.000856907	LY75	lymphocyte antigen 75
ENSG00000110756	632.197	0.881162	0.265092	3.32399	0.000887393	0.0162516	HPS5	HPS5 biogenesis of lysosomal organelles complex 2 subunit 2
ENSG00000100258	1236.78	0.880795	0.137709	6.39607	1.59e-10	1.11e-08	LMF2	lipase maturation factor 2
ENSG00000160014	3988.7	0.880288	0.156388	5.62886	1.81e-08	1e-06	CALM3	calmodulin 3
ENSG00000021355	6721.85	0.879259	0.205801	4.27238	1.93e-05	0.000590912	SERPINB1	serpin family B member 1
ENSG00000070190	569.581	0.878906	0.215821	4.07238	4.65e-05	0.00127576	DAPP1	dual adaptor of phosphotyrosine and 3-phosphoinositides 1
ENSG00000171823	458.915	0.878182	0.234296	3.74817	0.000178128	0.00408704	FBXL14	F-box and leucine rich repeat protein 14
ENSG00000095794	162.058	0.878093	0.266402	3.29612	0.000980285	0.0176675	CREM	cAMP responsive element modulator
ENSG00000149218	2823.21	0.878018	0.248739	3.52988	0.000415743	0.00857423	ENDOD1	endonuclease domain containing 1
ENSG00000173786	1167.51	0.87626	0.152642	5.74064	9.43e-09	5.37e-07	CNP	2',3'-cyclic nucleotide 3' phosphodiesterase
ENSG00000198900	1804.79	0.872722	0.148005	5.89657	3.71e-09	2.26e-07	TOP1	DNA topoisomerase I
ENSG00000033178	3433.35	0.869708	0.186558	4.66185	3.13e-06	0.000114436	UBA6	ubiquitin like modifier activating enzyme 6
ENSG00000196911	303.382	0.868897	0.298757	2.90837	0.0036332	0.0498933	KPNA5	karyopherin subunit alpha 5
ENSG00000197019	702.8	0.868592	0.208968	4.15658	3.23e-05	0.00091608	SERTAD1	SERTA domain containing 1
ENSG00000100147	207.001	0.867743	0.232831	3.72692	0.000193837	0.00440294	CCDC134	coiled-coil domain containing 134
ENSG00000104497	149.998	0.866902	0.243943	3.5537	0.000379849	0.00792399	SNX16	sorting nexin 16
ENSG00000170542	877.295	0.864444	0.231906	3.72757	0.000193339	0.00439712	SERPINB9	serpin family B member 9
ENSG00000116863	836.573	0.863411	0.151627	5.6943	1.24e-08	6.96e-07	ADPRHL2	ADP-ribosylhydrolase like 2
ENSG00000261150	8990.7	0.862555	0.169218	5.0973	3.45e-07	1.53e-05	EPPK1	epiplakin 1
ENSG00000143106	1944.1	0.86206	0.15364	5.6109	2.01e-08	1.1e-06	PSMA5	proteasome 20S subunit alpha 5
ENSG00000166128	1197.56	0.8616	0.177424	4.85616	1.2e-06	4.86e-05	RAB8B	RAB8B, member RAS oncogene family
ENSG00000100403	2171.11	0.86151	0.131104	6.5712	4.99e-11	3.64e-09	ZC3H7B	zinc finger CCCH-type containing 7B
ENSG00000100714	1490.6	0.86146	0.15922	5.41049	6.29e-08	3.19e-06	MTHFD1	methylenetetrahydrofolate dehydrogenase, cyclohydrolase and formyltetrahydrofolate synthetase 1
ENSG00000131746	1327.97	0.857737	0.212448	4.03739	5.4e-05	0.00145106	TNS4	tensin 4
ENSG00000100906	2289.26	0.856222	0.195854	4.37174	1.23e-05	0.000390415	NFKBIA	NFKB inhibitor alpha
ENSG00000197448	2522.61	0.85529	0.179786	4.75726	1.96e-06	7.55e-05	GSTK1	glutathione S-transferase kappa 1
ENSG00000204516	90.7884	0.853818	0.278047	3.07078	0.00213504	0.0329937	MICB	MHC class I polypeptide-related sequence B
ENSG00000130511	511.688	0.853677	0.22476	3.79817	0.000145771	0.00341809	SSBP4	single stranded DNA binding protein 4
ENSG00000104522	789.021	0.853243	0.14675	5.81425	6.09e-09	3.57e-07	TSTA3	tissue specific transplantation antigen P35B
ENSG00000139180	270.393	0.849191	0.201434	4.21572	2.49e-05	0.000731183	NDUFA9	NADH:ubiquinone oxidoreductase subunit A9
ENSG00000054654	6410.12	0.848372	0.174457	4.86295	1.16e-06	4.72e-05	SYNE2	spectrin repeat containing nuclear envelope protein 2
ENSG00000277791	1650.93	0.846534	0.174947	4.8388	1.31e-06	5.25e-05	PSMB3	proteasome 20S subunit beta 3
ENSG00000185022	773.981	0.845916	0.265131	3.19056	0.00141999	0.0240629	MAFF	MAF bZIP transcription factor F
ENSG00000143384	9938.79	0.845733	0.207457	4.07668	4.57e-05	0.00125624	MCL1	MCL1 apoptosis regulator, BCL2 family member
ENSG00000196655	600.925	0.844637	0.285817	2.95517	0.00312493	0.0441013	TRAPPC4	trafficking protein particle complex 4
ENSG00000105388	45910.6	0.839619	0.282457	2.97256	0.00295332	0.0424488	CEACAM5	CEA cell adhesion molecule 5
ENSG00000165188	88.9082	0.837288	0.267884	3.12557	0.00177462	0.0284703	RNF183	ring finger protein 183
ENSG00000152061	1973.68	0.832861	0.190591	4.36988	1.24e-05	0.000393058	RABGAP1L	RAB GTPase activating protein 1 like
ENSG00000166510	1338.66	0.830933	0.185538	4.4785	7.52e-06	0.000251168	CCDC68	coiled-coil domain containing 68
ENSG00000114446	704.14	0.830592	0.162218	5.12021	3.05e-07	1.37e-05	IFT57	intraflagellar transport 57
ENSG00000135697	172.754	0.83052	0.257096	3.23039	0.00123622	0.0215034	BCO1	beta-carotene oxygenase 1
ENSG00000177000	1320.85	0.828376	0.173308	4.7798	1.75e-06	6.8e-05	MTHFR	methylenetetrahydrofolate reductase
ENSG00000118640	1901.12	0.82794	0.209798	3.94637	7.93e-05	0.00201404	VAMP8	vesicle associated membrane protein 8
ENSG00000107020	452.813	0.825829	0.233595	3.5353	0.000407315	0.00845561	PLGRKT	plasminogen receptor with a C-terminal lysine
ENSG00000162695	1377.87	0.824132	0.13059	6.31085	2.78e-10	1.88e-08	SLC30A7	solute carrier family 30 member 7
ENSG00000172159	1626.54	0.818069	0.266417	3.07063	0.00213607	0.0329937	FRMD3	FERM domain containing 3
ENSG00000163545	420.707	0.814789	0.200224	4.06938	4.71e-05	0.00128647	NUAK2	NUAK family kinase 2
ENSG00000163191	3057.46	0.81359	0.246267	3.3037	0.000954193	0.0172659	S100A11	S100 calcium binding protein A11
ENSG00000141452	636.472	0.812316	0.167441	4.85136	1.23e-06	4.96e-05	RMC1	regulator of MON1-CCZ1
ENSG00000184602	270.161	0.812268	0.244397	3.32357	0.00088874	0.0162598	SNN	stannin
ENSG00000143774	6282.54	0.809905	0.167486	4.83564	1.33e-06	5.29e-05	GUK1	guanylate kinase 1
ENSG00000163170	113.821	0.809184	0.25478	3.17602	0.00149313	0.0249299	BOLA3	bolA family member 3
ENSG00000116691	571.909	0.808145	0.206253	3.91822	8.92e-05	0.00221502	MIIP	migration and invasion inhibitory protein
ENSG00000163660	3298.89	0.806122	0.143664	5.61114	2.01e-08	1.1e-06	CCNL1	cyclin L1
ENSG00000164749	1357.96	0.806114	0.260323	3.0966	0.00195756	0.0308669	HNF4G	hepatocyte nuclear factor 4 gamma
ENSG00000135334	503.531	0.805728	0.169261	4.76028	1.93e-06	7.45e-05	AKIRIN2	akirin 2
ENSG00000074660	140.84	0.803586	0.238251	3.37286	0.000743927	0.0140057	SCARF1	scavenger receptor class F member 1
ENSG00000172936	1205.56	0.802531	0.204175	3.9306	8.47e-05	0.0021153	MYD88	MYD88 innate immune signal transduction adaptor
ENSG00000226328	108.11	0.801633	0.253895	3.15734	0.00159215	0.0262466	NUP50-DT	NUP50 divergent transcript
ENSG00000176845	1414.89	0.800714	0.211137	3.79239	0.000149203	0.00348057	METRNL	meteorin like, glial cell differentiation regulator
ENSG00000168701	505.557	0.799778	0.160354	4.98756	6.11e-07	2.62e-05	TMEM208	transmembrane protein 208
ENSG00000132256	572.017	0.799455	0.188951	4.23103	2.33e-05	0.000693254	TRIM5	tripartite motif containing 5
ENSG00000113643	2588.42	0.794742	0.150106	5.29454	1.19e-07	5.68e-06	RARS1	arginyl-tRNA synthetase 1
ENSG00000129003	3881.41	0.794086	0.12657	6.27389	3.52e-10	2.36e-08	VPS13C	vacuolar protein sorting 13 homolog C
ENSG00000086548	14028.2	0.79382	0.272528	2.9128	0.00358203	0.049325	CEACAM6	CEA cell adhesion molecule 6
ENSG00000110060	227.848	0.79297	0.262085	3.02563	0.00248118	0.0369106	PUS3	pseudouridine synthase 3
ENSG00000101236	848.698	0.792578	0.203082	3.90275	9.51e-05	0.00234626	RNF24	ring finger protein 24
ENSG00000121060	3435.27	0.78989	0.150097	5.26254	1.42e-07	6.68e-06	TRIM25	tripartite motif containing 25
ENSG00000122783	270.618	0.789759	0.20712	3.81305	0.00013726	0.0032479	CYREN	cell cycle regulator of NHEJ
ENSG00000169660	485.413	0.788828	0.17776	4.4376	9.1e-06	0.000296398	HEXD	hexosaminidase D
ENSG00000150938	2685.39	0.786864	0.12822	6.13683	8.42e-10	5.38e-08	CRIM1	cysteine rich transmembrane BMP regulator 1
ENSG00000105329	560.982	0.786157	0.268158	2.93169	0.0033712	0.0469202	TGFB1	transforming growth factor beta 1
ENSG00000213699	615.154	0.78527	0.162366	4.83642	1.32e-06	5.28e-05	SLC35F6	solute carrier family 35 member F6
ENSG00000145780	2246.57	0.783484	0.148862	5.26315	1.42e-07	6.68e-06	FEM1C	fem-1 homolog C
ENSG00000130787	2774.66	0.776948	0.203825	3.81183	0.00013794	0.00325972	HIP1R	huntingtin interacting protein 1 related
ENSG00000171204	510.707	0.77489	0.226284	3.42441	0.000616144	0.0119343	TMEM126B	transmembrane protein 126B
ENSG00000097046	320.705	0.774629	0.25591	3.02695	0.00247032	0.0368094	CDC7	cell division cycle 7
ENSG00000171843	981.766	0.774441	0.246266	3.14473	0.00166238	0.0272051	MLLT3	MLLT3 super elongation complex subunit
ENSG00000112343	962.378	0.772959	0.172362	4.4845	7.31e-06	0.000244722	TRIM38	tripartite motif containing 38
ENSG00000024048	2644.22	0.772533	0.131179	5.88915	3.88e-09	2.35e-07	UBR2	ubiquitin protein ligase E3 component n-recognin 2
ENSG00000171223	2282.32	0.769349	0.256893	2.99483	0.00274601	0.0399978	JUNB	JunB proto-oncogene, AP-1 transcription factor subunit
ENSG00000100226	2349.87	0.767248	0.131207	5.84762	4.99e-09	2.94e-07	GTPBP1	GTP binding protein 1
ENSG00000105327	987.59	0.765088	0.179315	4.26672	1.98e-05	0.000604049	BBC3	BCL2 binding component 3
ENSG00000144802	1880.28	0.764034	0.203995	3.74535	0.000180141	0.00412801	NFKBIZ	NFKB inhibitor zeta
ENSG00000131507	3126.24	0.763977	0.172203	4.43649	9.14e-06	0.000296872	NDFIP1	Nedd4 family interacting protein 1
ENSG00000140263	761.798	0.763554	0.209364	3.64701	0.000265309	0.00585065	SORD	sorbitol dehydrogenase
ENSG00000161217	1516.58	0.762345	0.15337	4.97061	6.67e-07	2.83e-05	PCYT1A	phosphate cytidylyltransferase 1, choline, alpha
ENSG00000159399	8363.76	0.760976	0.188381	4.03956	5.36e-05	0.00144203	HK2	hexokinase 2
ENSG00000113916	609.452	0.756697	0.204813	3.69457	0.000220261	0.0049413	BCL6	BCL6 transcription repressor
ENSG00000180817	5932.84	0.756692	0.230508	3.28272	0.00102811	0.0184125	PPA1	inorganic pyrophosphatase 1
ENSG00000120756	12670.5	0.753761	0.216199	3.48642	0.00048954	0.00975265	PLS1	plastin 1
ENSG00000132792	673.38	0.75361	0.171213	4.4016	1.07e-05	0.000344556	CTNNBL1	catenin beta like 1
ENSG00000067082	3995.29	0.751837	0.2365	3.17902	0.00147775	0.0248101	KLF6	Kruppel like factor 6
ENSG00000185722	2067.82	0.750608	0.129481	5.79706	6.75e-09	3.91e-07	ANKFY1	ankyrin repeat and FYVE domain containing 1
ENSG00000132507	4179.12	0.748786	0.158242	4.73189	2.22e-06	8.46e-05	EIF5A	eukaryotic translation initiation factor 5A
ENSG00000127666	570.889	0.747384	0.182202	4.10195	4.1e-05	0.00112997	TICAM1	toll like receptor adaptor molecule 1
ENSG00000187123	274.327	0.74029	0.209593	3.53204	0.000412372	0.00851438	LYPD6	LY6/PLAUR domain containing 6
ENSG00000065923	612.139	0.739033	0.165907	4.4545	8.41e-06	0.000277984	SLC9A7	solute carrier family 9 member A7
ENSG00000171889	493.504	0.738504	0.182414	4.04851	5.15e-05	0.00139418	MIR31HG	MIR31 host gene
ENSG00000161091	688.557	0.737121	0.155426	4.74258	2.11e-06	8.06e-05	MFSD12	major facilitator superfamily domain containing 12
ENSG00000006459	3091.17	0.737051	0.215713	3.41681	0.000633589	0.0121941	KDM7A	lysine demethylase 7A
ENSG00000117155	571.508	0.735499	0.187068	3.93173	8.43e-05	0.00210833	SSX2IP	SSX family member 2 interacting protein
ENSG00000163755	1261.32	0.73495	0.138545	5.30478	1.13e-07	5.42e-06	HPS3	HPS3 biogenesis of lysosomal organelles complex 2 subunit 1
ENSG00000129084	280.058	0.734785	0.211948	3.46681	0.000526665	0.0103896	PSMA1	proteasome 20S subunit alpha 1
ENSG00000132294	1986.47	0.73224	0.167903	4.36108	1.29e-05	0.00040779	EFR3A	EFR3 homolog A
ENSG00000141543	1759.65	0.73189	0.144465	5.06622	4.06e-07	1.77e-05	EIF4A3	eukaryotic translation initiation factor 4A3
ENSG00000102218	601.686	0.731032	0.183746	3.9785	6.94e-05	0.00179648	RP2	RP2 activator of ARL3 GTPase
ENSG00000034677	1998.83	0.730867	0.18138	4.02949	5.59e-05	0.00149192	RNF19A	ring finger protein 19A, RBR E3 ubiquitin protein ligase
ENSG00000106829	506.021	0.730312	0.166025	4.39881	1.09e-05	0.000348411	TLE4	TLE family member 4, transcriptional corepressor
ENSG00000136026	1741.8	0.729933	0.186398	3.91598	9e-05	0.00222932	CKAP4	cytoskeleton associated protein 4
ENSG00000138785	206.78	0.72776	0.225785	3.22325	0.00126746	0.0219916	INTS12	integrator complex subunit 12
ENSG00000116954	272.48	0.726066	0.186215	3.89908	9.66e-05	0.00237459	RRAGC	Ras related GTP binding C
ENSG00000108561	1912.37	0.72564	0.228698	3.17291	0.00150919	0.0251517	C1QBP	complement C1q binding protein
ENSG00000100225	1929.71	0.724485	0.170721	4.24368	2.2e-05	0.000661813	FBXO7	F-box protein 7
ENSG00000183751	672.007	0.723392	0.140274	5.15698	2.51e-07	1.13e-05	TBL3	transducin beta like 3
ENSG00000004455	2999.78	0.722656	0.145714	4.95941	7.07e-07	2.98e-05	AK2	adenylate kinase 2
ENSG00000188707	288.573	0.722201	0.185054	3.90264	9.51e-05	0.00234626	ZBED6CL	ZBED6 C-terminal like
ENSG00000111961	442.644	0.720055	0.242505	2.96924	0.00298534	0.0427294	SASH1	SAM and SH3 domain containing 1
ENSG00000105245	130.945	0.719225	0.228956	3.14132	0.00168188	0.0274226	NUMBL	NUMB like endocytic adaptor protein
ENSG00000253276	548.005	0.719036	0.208834	3.4431	0.000575084	0.0112349	CCDC71L	coiled-coil domain containing 71 like
ENSG00000104660	718.013	0.718008	0.17328	4.14363	3.42e-05	0.000958926	LEPROTL1	leptin receptor overlapping transcript like 1
ENSG00000196141	3114.85	0.717464	0.215997	3.32163	0.000894928	0.0163565	SPATS2L	spermatogenesis associated serine rich 2 like
ENSG00000081320	1554.26	0.715805	0.164561	4.34978	1.36e-05	0.000428639	STK17B	serine/threonine kinase 17b
ENSG00000152766	535.018	0.715306	0.237815	3.00783	0.00263119	0.0386043	ANKRD22	ankyrin repeat domain 22
ENSG00000222041	291.212	0.715063	0.220283	3.2461	0.00116996	0.0205156	CYTOR	cytoskeleton regulator RNA
ENSG00000107833	277.58	0.714956	0.226444	3.15733	0.00159223	0.0262466	NPM3	nucleophosmin/nucleoplasmin 3
ENSG00000163814	7482.16	0.714509	0.129898	5.50052	3.79e-08	1.96e-06	CDCP1	CUB domain containing protein 1
ENSG00000004961	600.785	0.707728	0.200283	3.53364	0.000409879	0.0084822	HCCS	holocytochrome c synthase
ENSG00000159377	2611.59	0.705584	0.165204	4.27098	1.95e-05	0.000593627	PSMB4	proteasome 20S subunit beta 4
ENSG00000101974	442.455	0.704811	0.190426	3.70123	0.000214555	0.00483121	ATP11C	ATPase phospholipid transporting 11C
ENSG00000179456	1189.64	0.69866	0.163938	4.26173	2.03e-05	0.000614615	ZBTB18	zinc finger and BTB domain containing 18
ENSG00000165233	749.879	0.698071	0.150809	4.62883	3.68e-06	0.00013216	CARD19	caspase recruitment domain family member 19
ENSG00000136436	2010.99	0.697588	0.143404	4.86449	1.15e-06	4.69e-05	CALCOCO2	calcium binding and coiled-coil domain 2
ENSG00000091409	12137.8	0.696446	0.193521	3.59882	0.000319662	0.00687388	ITGA6	integrin subunit alpha 6
ENSG00000198455	463.219	0.695087	0.152384	4.56141	5.08e-06	0.000178029	ZXDB	zinc finger X-linked duplicated B
ENSG00000011376	833.156	0.694862	0.192062	3.6179	0.000297006	0.00646326	LARS2	leucyl-tRNA synthetase 2, mitochondrial
ENSG00000198604	1142.32	0.69404	0.178053	3.89794	9.7e-05	0.00238261	BAZ1A	bromodomain adjacent to zinc finger domain 1A
ENSG00000137267	798.603	0.692855	0.190966	3.62816	0.000285448	0.0062492	TUBB2A	tubulin beta 2A class IIa
ENSG00000100418	980.673	0.691339	0.15246	4.53456	5.77e-06	0.000198788	DESI1	desumoylating isopeptidase 1
ENSG00000133028	817.532	0.689276	0.146856	4.69354	2.69e-06	9.95e-05	SCO1	SCO cytochrome c oxidase assembly protein 1
ENSG00000102572	2912.89	0.687444	0.165378	4.1568	3.23e-05	0.00091608	STK24	serine/threonine kinase 24
ENSG00000168994	323.574	0.686314	0.20722	3.31201	0.000926269	0.0168445	PXDC1	PX domain containing 1
ENSG00000038274	1548.81	0.684619	0.189702	3.60893	0.000307464	0.00665097	MAT2B	methionine adenosyltransferase 2B
ENSG00000280109	699.59	0.683346	0.161337	4.23551	2.28e-05	0.000684064	PLAC4	placenta enriched 4
ENSG00000235750	1258.22	0.680498	0.155252	4.38319	1.17e-05	0.000371077	KIAA0040	KIAA0040
ENSG00000242247	1973.61	0.680161	0.159528	4.26358	2.01e-05	0.000610576	ARFGAP3	ADP ribosylation factor GTPase activating protein 3
ENSG00000140830	165.889	0.679925	0.210211	3.23449	0.00121861	0.0212522	TXNL4B	thioredoxin like 4B
ENSG00000158411	338.687	0.677771	0.179077	3.78479	0.000153836	0.00357486	MITD1	microtubule interacting and trafficking domain containing 1
ENSG00000130202	3169.24	0.677482	0.145042	4.67095	3e-06	0.000109924	NECTIN2	nectin cell adhesion molecule 2
ENSG00000171161	871.143	0.675951	0.15061	4.4881	7.19e-06	0.000241519	ZNF672	zinc finger protein 672
ENSG00000126767	585.618	0.675878	0.150125	4.5021	6.73e-06	0.000228251	ELK1	ETS transcription factor ELK1
ENSG00000063241	371.191	0.675522	0.197416	3.42182	0.000622044	0.0120229	ISOC2	isochorismatase domain containing 2
ENSG00000166801	899.316	0.674829	0.163716	4.12195	3.76e-05	0.00104894	FAM111A	family with sequence similarity 111 member A
ENSG00000180628	2276.62	0.674426	0.161508	4.17581	2.97e-05	0.000855402	PCGF5	polycomb group ring finger 5
ENSG00000100567	1387.52	0.674178	0.166572	4.04737	5.18e-05	0.00139746	PSMA3	proteasome 20S subunit alpha 3
ENSG00000180263	2052.6	0.673207	0.15962	4.21756	2.47e-05	0.000726426	FGD6	FYVE, RhoGEF and PH domain containing 6
ENSG00000105287	1052.76	0.67312	0.151237	4.45078	8.56e-06	0.000280804	PRKD2	protein kinase D2
ENSG00000181191	479.927	0.671505	0.166755	4.02689	5.65e-05	0.00150416	PJA1	praja ring finger ubiquitin ligase 1
ENSG00000167565	491.382	0.670326	0.155192	4.31934	1.56e-05	0.00048886	SERTAD3	SERTA domain containing 3
ENSG00000065183	660.71	0.669817	0.144512	4.63502	3.57e-06	0.000128518	WDR3	WD repeat domain 3
ENSG00000107672	512.678	0.669139	0.170849	3.91655	8.98e-05	0.00222708	NSMCE4A	NSE4 homolog A, SMC5-SMC6 complex component
ENSG00000178719	1428.2	0.668252	0.144091	4.63771	3.52e-06	0.000127363	GRINA	glutamate ionotropic receptor NMDA type subunit associated protein 1
ENSG00000178301	317.811	0.66714	0.17099	3.90163	9.55e-05	0.00235285	AQP11	aquaporin 11
ENSG00000136770	884.263	0.666676	0.188988	3.52762	0.000419321	0.0086382	DNAJC1	DnaJ heat shock protein family (Hsp40) member C1
ENSG00000137275	1442.73	0.665732	0.187264	3.55505	0.000377904	0.00790158	RIPK1	receptor interacting serine/threonine kinase 1
ENSG00000114767	381.538	0.663365	0.168424	3.93867	8.19e-05	0.00205679	RRP9	ribosomal RNA processing 9, U3 small nucleolar RNA binding protein
ENSG00000154889	499.383	0.662089	0.226469	2.92353	0.00346082	0.0479469	MPPE1	metallophosphoesterase 1
ENSG00000157654	1335.39	0.661682	0.174082	3.80097	0.000144132	0.00338851	PALM2AKAP2	PALM2 and AKAP2 fusion
ENSG00000110218	529.603	0.660619	0.17072	3.86961	0.000109011	0.00265206	PANX1	pannexin 1
ENSG00000106346	434.587	0.659842	0.172914	3.81602	0.000135621	0.00321749	USP42	ubiquitin specific peptidase 42
ENSG00000166444	458.824	0.659539	0.174075	3.78882	0.000151365	0.00352195	DENND2B	DENN domain containing 2B
ENSG00000115963	2387.24	0.658857	0.201586	3.26836	0.00108173	0.0191722	RND3	Rho family GTPase 3
ENSG00000163584	488.774	0.65714	0.171531	3.83102	0.000127612	0.00305375	RPL22L1	ribosomal protein L22 like 1
ENSG00000074800	35436.4	0.656558	0.148507	4.42107	9.82e-06	0.000317737	ENO1	enolase 1
ENSG00000164307	1134.28	0.655133	0.181602	3.60752	0.000309135	0.00667915	ERAP1	endoplasmic reticulum aminopeptidase 1
ENSG00000163995	208.714	0.654739	0.213414	3.06793	0.00215549	0.0331687	ABLIM2	actin binding LIM protein family member 2
ENSG00000103534	2752.13	0.654443	0.214979	3.04422	0.00233285	0.035314	TMC5	transmembrane channel like 5
ENSG00000134352	2300.71	0.65136	0.146804	4.43693	9.12e-06	0.000296788	IL6ST	interleukin 6 signal transducer
ENSG00000160888	600.69	0.650476	0.194811	3.33901	0.000840764	0.0155387	IER2	immediate early response 2
ENSG00000070501	385.02	0.64836	0.190519	3.40313	0.000666194	0.0127271	POLB	DNA polymerase beta
ENSG00000144468	881.927	0.648312	0.162938	3.97889	6.92e-05	0.00179648	RHBDD1	rhomboid domain containing 1
ENSG00000169813	4918.99	0.648149	0.169284	3.82877	0.000128785	0.00307543	HNRNPF	heterogeneous nuclear ribonucleoprotein F
ENSG00000067182	1909	0.647721	0.145235	4.45981	8.2e-06	0.000272676	TNFRSF1A	TNF receptor superfamily member 1A
ENSG00000090924	461.727	0.647719	0.186247	3.47774	0.000505663	0.0100189	PLEKHG2	pleckstrin homology and RhoGEF domain containing G2
ENSG00000148484	925.956	0.647402	0.177298	3.6515	0.000260716	0.00575637	RSU1	Ras suppressor protein 1
ENSG00000118503	767.507	0.647055	0.201711	3.20783	0.0013374	0.0229852	TNFAIP3	TNF alpha induced protein 3
ENSG00000068024	594.152	0.646899	0.192155	3.36655	0.00076115	0.0142444	HDAC4	histone deacetylase 4
ENSG00000006451	1537.68	0.64507	0.150229	4.29391	1.76e-05	0.000540033	RALA	RAS like proto-oncogene A
ENSG00000139679	174.215	0.641528	0.213794	3.00069	0.0026937	0.0393778	LPAR6	lysophosphatidic acid receptor 6
ENSG00000117707	273.554	0.641399	0.180296	3.55747	0.000374444	0.0078564	PROX1	prospero homeobox 1
ENSG00000171155	646.234	0.638989	0.191511	3.33657	0.000848203	0.0156126	C1GALT1C1	C1GALT1 specific chaperone 1
ENSG00000165997	1440.65	0.637312	0.200926	3.17187	0.00151459	0.0252186	ARL5B	ADP ribosylation factor like GTPase 5B
ENSG00000167705	610.315	0.636889	0.204197	3.119	0.00181466	0.0290426	RILP	Rab interacting lysosomal protein
ENSG00000185561	994.455	0.636284	0.206905	3.07524	0.00210331	0.0327946	TLCD2	TLC domain containing 2
ENSG00000157106	6805.32	0.635101	0.121167	5.24151	1.59e-07	7.41e-06	SMG1	SMG1 nonsense mediated mRNA decay associated PI3K related kinase
ENSG00000005884	14389.5	0.633722	0.127141	4.98439	6.22e-07	2.65e-05	ITGA3	integrin subunit alpha 3
ENSG00000010818	1303.38	0.633614	0.143399	4.41852	9.94e-06	0.000320928	HIVEP2	HIVEP zinc finger 2
ENSG00000126456	888.131	0.630441	0.159799	3.94522	7.97e-05	0.00201759	IRF3	interferon regulatory factor 3
ENSG00000128228	477.2	0.626043	0.211316	2.96259	0.00305065	0.0433905	SDF2L1	stromal cell derived factor 2 like 1
ENSG00000143801	497.475	0.625203	0.195344	3.20051	0.00137183	0.0233997	PSEN2	presenilin 2
ENSG00000170185	1434.83	0.624545	0.157206	3.97278	7.1e-05	0.00183139	USP38	ubiquitin specific peptidase 38
ENSG00000116521	655.16	0.62194	0.172042	3.61506	0.000300283	0.00652674	SCAMP3	secretory carrier membrane protein 3
ENSG00000287299	358.852	0.621817	0.212941	2.92014	0.00349877	0.0483987	LOC101927741	uncharacterized LOC101927741
ENSG00000204839	768.307	0.6201	0.148441	4.17742	2.95e-05	0.000850711	MROH6	maestro heat like repeat family member 6
ENSG00000196890	300.296	0.61797	0.171584	3.60155	0.000316327	0.0068183	H2BU1	H2B.U histone 1
ENSG00000231925	6151.16	0.61756	0.124901	4.94439	7.64e-07	3.19e-05	TAPBP	TAP binding protein
ENSG00000198301	766.575	0.616951	0.14583	4.23061	2.33e-05	0.000693268	SDAD1	SDA1 domain containing 1
ENSG00000122068	1456.45	0.616598	0.153337	4.02121	5.79e-05	0.00153408	FYTTD1	forty-two-three domain containing 1
ENSG00000129657	1458.79	0.616494	0.17445	3.53392	0.000409442	0.0084822	SEC14L1	SEC14 like lipid binding 1
ENSG00000138035	644.487	0.616396	0.186868	3.29856	0.000971829	0.01755	PNPT1	polyribonucleotide nucleotidyltransferase 1
ENSG00000181649	1403.2	0.616084	0.184393	3.34115	0.000834318	0.0154396	PHLDA2	pleckstrin homology like domain family A member 2
ENSG00000166326	1518.06	0.613356	0.142103	4.31628	1.59e-05	0.000493131	TRIM44	tripartite motif containing 44
ENSG00000148834	1356.59	0.612115	0.168691	3.62861	0.000284955	0.00624595	GSTO1	glutathione S-transferase omega 1
ENSG00000158985	3278.23	0.611094	0.150126	4.07054	4.69e-05	0.00128201	CDC42SE2	CDC42 small effector 2
ENSG00000139112	652.309	0.610369	0.181216	3.36818	0.00075666	0.0141993	GABARAPL1	GABA type A receptor associated protein like 1
ENSG00000141349	358.667	0.608348	0.193739	3.14004	0.00168926	0.0274226	G6PC3	glucose-6-phosphatase catalytic subunit 3
ENSG00000100300	4754.03	0.607727	0.202401	3.00259	0.0026769	0.0391798	TSPO	translocator protein
ENSG00000140471	321.651	0.605991	0.173601	3.49071	0.000481743	0.00963964	LINS1	lines homolog 1
ENSG00000172197	442.946	0.60216	0.192117	3.13434	0.00172241	0.0277914	MBOAT1	membrane bound O-acyltransferase domain containing 1
ENSG00000138433	513.809	0.601644	0.177046	3.39823	0.000678224	0.0129161	CIR1	corepressor interacting with RBPJ, 1
ENSG00000175792	913.975	0.601302	0.183917	3.26942	0.00107766	0.0191188	RUVBL1	RuvB like AAA ATPase 1
ENSG00000101871	710.329	0.60094	0.206631	2.90827	0.00363431	0.0498933	MID1	midline 1
ENSG00000163975	4094.47	0.598627	0.185792	3.22202	0.00127289	0.0220226	MELTF	melanotransferrin
ENSG00000095951	722.39	0.595751	0.152048	3.91819	8.92e-05	0.00221502	HIVEP1	HIVEP zinc finger 1
ENSG00000151304	327.415	0.594636	0.165208	3.59931	0.000319064	0.00686915	SRFBP1	serum response factor binding protein 1
ENSG00000005810	2577.17	0.594555	0.125946	4.72071	2.35e-06	8.92e-05	MYCBP2	MYC binding protein 2
ENSG00000139832	1110.09	0.591637	0.172449	3.43079	0.000601823	0.0116818	RAB20	RAB20, member RAS oncogene family
ENSG00000113504	3929.75	0.591318	0.187707	3.15022	0.00163147	0.026796	SLC12A7	solute carrier family 12 member 7
ENSG00000101574	280.968	0.589845	0.185291	3.18335	0.00145584	0.024533	METTL4	methyltransferase like 4
ENSG00000160445	1561.56	0.58974	0.147512	3.99791	6.39e-05	0.00167361	ZER1	zyg-11 related cell cycle regulator
ENSG00000181038	263.919	0.589583	0.189734	3.10743	0.00188724	0.0300716	METTL23	methyltransferase like 23
ENSG00000136068	70669.5	0.589136	0.144972	4.06379	4.83e-05	0.00131182	FLNB	filamin B
ENSG00000136643	432.47	0.588914	0.155095	3.79713	0.000146381	0.00342408	RPS6KC1	ribosomal protein S6 kinase C1
ENSG00000006062	290.475	0.588857	0.199727	2.94831	0.00319515	0.0449526	MAP3K14	mitogen-activated protein kinase kinase kinase 14
ENSG00000110092	12847.9	0.586688	0.159344	3.6819	0.000231505	0.00516801	CCND1	cyclin D1
ENSG00000174106	1266.32	0.585011	0.161555	3.62114	0.000293312	0.00639054	LEMD3	LEM domain containing 3
ENSG00000159131	1611.31	0.58419	0.152733	3.82491	0.000130818	0.00311578	GART	phosphoribosylglycinamide formyltransferase, phosphoribosylglycinamide synthetase, phosphoribosylaminoimidazole synthetase
ENSG00000047621	295.814	0.581271	0.195806	2.96861	0.00299147	0.0427835	C12orf4	chromosome 12 open reading frame 4
ENSG00000159256	1405.09	0.581045	0.175389	3.31289	0.000923365	0.0168254	MORC3	MORC family CW-type zinc finger 3
ENSG00000110719	2992.31	0.579213	0.142529	4.06382	4.83e-05	0.00131182	TCIRG1	T cell immune regulator 1, ATPase H+ transporting V0 subunit a3
ENSG00000105976	11267.8	0.579178	0.148656	3.89609	9.78e-05	0.00239432	MET	MET proto-oncogene, receptor tyrosine kinase
ENSG00000168143	1125.24	0.578999	0.151762	3.81517	0.000136089	0.00322439	FAM83B	family with sequence similarity 83 member B
ENSG00000168894	882.513	0.578561	0.196882	2.93862	0.00329674	0.0460345	RNF181	ring finger protein 181
ENSG00000148841	324.427	0.577537	0.18119	3.18747	0.00143523	0.0242533	ITPRIP	inositol 1,4,5-trisphosphate receptor interacting protein
ENSG00000168259	770.57	0.577328	0.14514	3.97772	6.96e-05	0.00179648	DNAJC7	DnaJ heat shock protein family (Hsp40) member C7
ENSG00000072121	1361.72	0.575591	0.133332	4.31699	1.58e-05	0.000493051	ZFYVE26	zinc finger FYVE-type containing 26
ENSG00000136816	830.621	0.575107	0.185212	3.10514	0.00190192	0.0302179	TOR1B	torsin family 1 member B
ENSG00000087266	2811.88	0.575032	0.19703	2.9185	0.00351715	0.0485421	SH3BP2	SH3 domain binding protein 2
ENSG00000206418	376.958	0.574742	0.176218	3.26154	0.00110809	0.0196012	RAB12	RAB12, member RAS oncogene family
ENSG00000101294	1387.42	0.574728	0.136463	4.2116	2.54e-05	0.000743447	HM13	histocompatibility minor 13
ENSG00000160072	776.994	0.574506	0.167224	3.43554	0.00059138	0.0114965	ATAD3B	ATPase family AAA domain containing 3B
ENSG00000181826	1225.8	0.574382	0.162608	3.53231	0.000411953	0.00851438	RELL1	RELT like 1
ENSG00000108021	1563.16	0.573501	0.135245	4.24045	2.23e-05	0.000670299	TASOR2	transcription activation suppressor family member 2
ENSG00000174718	1883.99	0.571012	0.157462	3.62635	0.000287454	0.00628554	RESF1	retroelement silencing factor 1
ENSG00000183323	560.004	0.570064	0.161259	3.53507	0.000407662	0.00845561	CCDC125	coiled-coil domain containing 125
ENSG00000140563	773.649	0.570047	0.178981	3.18496	0.00144772	0.0244189	MCTP2	multiple C2 and transmembrane domain containing 2
ENSG00000120254	910.529	0.569995	0.180868	3.15144	0.00162467	0.0267084	MTHFD1L	methylenetetrahydrofolate dehydrogenase (NADP+ dependent) 1 like
ENSG00000183161	323.195	0.569519	0.177647	3.20591	0.00134637	0.0230522	FANCF	FA complementation group F
ENSG00000158805	416.721	0.568804	0.160638	3.54091	0.000398754	0.00830882	ZNF276	zinc finger protein 276
ENSG00000126067	1356.13	0.567475	0.166313	3.41208	0.00064468	0.0123682	PSMB2	proteasome 20S subunit beta 2
ENSG00000136874	1093.83	0.566674	0.136249	4.1591	3.2e-05	0.000908903	STX17	syntaxin 17
ENSG00000132603	557.781	0.566557	0.177537	3.1912	0.00141684	0.0240321	NIP7	nucleolar pre-rRNA processing protein NIP7
ENSG00000108518	4452.59	0.565999	0.191313	2.95849	0.00309147	0.0437432	PFN1	profilin 1
ENSG00000254470	1399.83	0.562682	0.133217	4.22381	2.4e-05	0.000710023	AP5B1	adaptor related protein complex 5 subunit beta 1
ENSG00000119522	881.101	0.561512	0.16737	3.35492	0.000793888	0.0148081	DENND1A	DENN domain containing 1A
ENSG00000159202	2290.18	0.561381	0.140018	4.00936	6.09e-05	0.00160373	UBE2Z	ubiquitin conjugating enzyme E2 Z
ENSG00000128951	496.894	0.561311	0.180948	3.10206	0.00192179	0.0303556	DUT	deoxyuridine triphosphatase
ENSG00000150459	2499.84	0.55931	0.171821	3.25518	0.0011332	0.0200063	SAP18	Sin3A associated protein 18
ENSG00000261236	850.981	0.558815	0.160837	3.47441	0.00051197	0.0101217	BOP1	BOP1 ribosomal biogenesis factor
ENSG00000101199	1862.27	0.556237	0.1498	3.71319	0.000204662	0.00463143	ARFGAP1	ADP ribosylation factor GTPase activating protein 1
ENSG00000107290	3898.96	0.555576	0.16172	3.43542	0.000591641	0.0114965	SETX	senataxin
ENSG00000164823	535.36	0.555037	0.165896	3.3457	0.000820754	0.0152154	OSGIN2	oxidative stress induced growth inhibitor family member 2
ENSG00000132382	1090.98	0.554658	0.165722	3.34693	0.000817119	0.015179	MYBBP1A	MYB binding protein 1a
ENSG00000108039	2648.93	0.554	0.152486	3.63311	0.000280022	0.00615269	XPNPEP1	X-prolyl aminopeptidase 1
ENSG00000171421	317.526	0.55399	0.184707	2.9993	0.00270602	0.039447	MRPL36	mitochondrial ribosomal protein L36
ENSG00000096080	260.248	0.552927	0.187825	2.94384	0.00324166	0.0455011	MRPS18A	mitochondrial ribosomal protein S18A
ENSG00000112297	3952.57	0.549445	0.150272	3.65634	0.000255843	0.00566255	CRYBG1	crystallin beta-gamma domain containing 1
ENSG00000106554	1203.32	0.546904	0.171709	3.18507	0.00144721	0.0244189	CHCHD3	coiled-coil-helix-coiled-coil-helix domain containing 3
ENSG00000161654	617.547	0.545286	0.150467	3.62396	0.000290127	0.00632874	LSM12	LSM12 homolog
ENSG00000040933	719.641	0.544869	0.152552	3.57169	0.000354688	0.0075106	INPP4A	inositol polyphosphate-4-phosphatase type I A
ENSG00000165732	3195.29	0.544737	0.156028	3.49127	0.000480727	0.00962992	DDX21	DExD-box helicase 21
ENSG00000143549	7721.89	0.544653	0.170758	3.18962	0.00142461	0.0241188	TPM3	tropomyosin 3
ENSG00000163694	4906.09	0.544116	0.144322	3.77014	0.000163157	0.00377697	RBM47	RNA binding motif protein 47
ENSG00000166197	1850.96	0.542281	0.140572	3.85767	0.000114475	0.00276278	NOLC1	nucleolar and coiled-body phosphoprotein 1
ENSG00000205730	1160.99	0.541956	0.140246	3.86432	0.000111397	0.00270648	ITPRIPL2	ITPRIP like 2
ENSG00000177556	382.07	0.539846	0.167807	3.21706	0.00129512	0.022322	ATOX1	antioxidant 1 copper chaperone
ENSG00000112242	395.789	0.538976	0.177965	3.02855	0.00245727	0.0367054	E2F3	E2F transcription factor 3
ENSG00000100139	1084.53	0.538285	0.146128	3.68367	0.000229903	0.00513855	MICALL1	MICAL like 1
ENSG00000144791	754.383	0.538049	0.140011	3.8429	0.000121588	0.00291893	LIMD1	LIM domains containing 1
ENSG00000070614	1002.06	0.537568	0.145806	3.68686	0.000227035	0.00508699	NDST1	N-deacetylase and N-sulfotransferase 1
ENSG00000105339	1206.6	0.537496	0.159346	3.37315	0.000743147	0.0140056	DENND3	DENN domain containing 3
ENSG00000144283	3052.59	0.536014	0.139194	3.85085	0.000117707	0.00283325	PKP4	plakophilin 4
ENSG00000174953	1058.98	0.532959	0.152913	3.48538	0.000491446	0.00977989	DHX36	DEAH-box helicase 36
ENSG00000101986	359.527	0.528892	0.167422	3.15904	0.00158288	0.0261492	ABCD1	ATP binding cassette subfamily D member 1
ENSG00000067225	34434.2	0.528319	0.15766	3.351	0.000805204	0.0150037	PKM	pyruvate kinase M1/2
ENSG00000065911	1297.79	0.524764	0.162228	3.23473	0.00121757	0.0212522	MTHFD2	methylenetetrahydrofolate dehydrogenase (NADP+ dependent) 2, methenyltetrahydrofolate cyclohydrolase
ENSG00000188690	648.2	0.521834	0.15758	3.31155	0.000927802	0.0168555	UROS	uroporphyrinogen III synthase
ENSG00000168591	646.895	0.520743	0.144377	3.60683	0.000309956	0.00668893	TMUB2	transmembrane and ubiquitin like domain containing 2
ENSG00000084623	2511.55	0.520593	0.166096	3.13429	0.0017227	0.0277914	EIF3I	eukaryotic translation initiation factor 3 subunit I
ENSG00000153975	370.218	0.518881	0.174658	2.97084	0.00296988	0.0426427	ZUP1	zinc finger containing ubiquitin peptidase 1
ENSG00000182240	3199.16	0.51527	0.16016	3.21723	0.00129436	0.022322	BACE2	beta-secretase 2
ENSG00000008018	2104.52	0.515269	0.163672	3.14817	0.00164296	0.0269359	PSMB1	proteasome 20S subunit beta 1
ENSG00000069020	925.077	0.512439	0.167157	3.06561	0.00217223	0.0333535	MAST4	microtubule associated serine/threonine kinase family member 4
ENSG00000133943	693.801	0.511314	0.168912	3.02711	0.00246905	0.0368094	DGLUCY	D-glutamate cyclase
ENSG00000136810	5371.17	0.509089	0.151333	3.36402	0.000768164	0.0143578	TXN	thioredoxin
ENSG00000170677	1804.39	0.508504	0.150721	3.3738	0.000741392	0.013987	SOCS6	suppressor of cytokine signaling 6
ENSG00000178209	40583.6	0.507642	0.156755	3.23843	0.00120188	0.0210347	PLEC	plectin
ENSG00000105202	897.487	0.507517	0.161589	3.14079	0.00168491	0.0274226	FBL	fibrillarin
ENSG00000109332	5296.46	0.505003	0.141747	3.5627	0.000367065	0.00771942	UBE2D3	ubiquitin conjugating enzyme E2 D3
ENSG00000100647	1169.46	0.504978	0.16081	3.14022	0.00168821	0.0274226	SUSD6	sushi domain containing 6
ENSG00000106683	637.723	0.504956	0.149931	3.36793	0.000757339	0.0141993	LIMK1	LIM domain kinase 1
ENSG00000170515	852.605	0.50239	0.147055	3.41634	0.000634687	0.0122023	PA2G4	proliferation-associated 2G4
ENSG00000176102	474.717	0.500147	0.164295	3.0442	0.00233299	0.035314	CSTF3	cleavage stimulation factor subunit 3
ENSG00000003402	4116.7	0.499781	0.12608	3.964	7.37e-05	0.00188855	CFLAR	CASP8 and FADD like apoptosis regulator
ENSG00000152332	6096.25	0.499471	0.141231	3.53656	0.000405378	0.00842751	UHMK1	U2AF homology motif kinase 1
ENSG00000168495	484.243	0.499129	0.158952	3.14012	0.0016888	0.0274226	POLR3D	RNA polymerase III subunit D
ENSG00000175073	1493.35	0.497201	0.132925	3.74046	0.000183683	0.00420386	VCPIP1	valosin containing protein interacting protein 1
ENSG00000065000	4168.19	0.496126	0.141822	3.49824	0.000468345	0.00943396	AP3D1	adaptor related protein complex 3 subunit delta 1
ENSG00000086504	702.515	0.4942	0.165525	2.98565	0.00282981	0.0410209	MRPL28	mitochondrial ribosomal protein L28
ENSG00000105401	2861.78	0.493562	0.157116	3.14137	0.00168157	0.0274226	CDC37	cell division cycle 37
ENSG00000167977	1116.33	0.493457	0.134381	3.67209	0.000240579	0.00535081	KCTD5	potassium channel tetramerization domain containing 5
ENSG00000183520	439.556	0.492566	0.164185	3.00008	0.0026991	0.0393778	UTP11	UTP11 small subunit processome component
ENSG00000006607	2535.38	0.491469	0.146163	3.36247	0.000772491	0.0144238	FARP2	FERM, ARH/RhoGEF and pleckstrin domain protein 2
ENSG00000145012	8215.47	0.489912	0.145044	3.37769	0.000730982	0.013805	LPP	LIM domain containing preferred translocation partner in lipoma
ENSG00000205250	1071.54	0.489701	0.161414	3.03382	0.00241479	0.0361303	E2F4	E2F transcription factor 4
ENSG00000183207	1602.25	0.487185	0.138414	3.51978	0.000431909	0.00882739	RUVBL2	RuvB like AAA ATPase 2
ENSG00000110047	3259.76	0.486631	0.14041	3.4658	0.000528658	0.0104176	EHD1	EH domain containing 1
ENSG00000133606	3151.01	0.485851	0.155698	3.12047	0.00180561	0.0289233	MKRN1	makorin ring finger protein 1
ENSG00000127837	2294.51	0.484964	0.137712	3.52158	0.000428977	0.0087937	AAMP	angio associated migratory cell protein
ENSG00000114354	2248.77	0.484734	0.130879	3.70367	0.000212503	0.00479095	TFG	trafficking from ER to golgi regulator
ENSG00000104805	2472.51	0.482659	0.133732	3.60916	0.000307189	0.00665097	NUCB1	nucleobindin 1
ENSG00000102172	2177.95	0.479717	0.161529	2.96986	0.00297936	0.0427112	SMS	spermine synthase
ENSG00000118246	852.42	0.478994	0.159638	3.0005	0.00269541	0.0393778	FASTKD2	FAST kinase domains 2
ENSG00000108592	998.001	0.477765	0.151176	3.16033	0.00157592	0.0260723	FTSJ3	FtsJ RNA 2'-O-methyltransferase 3
ENSG00000108651	766.557	0.477355	0.147254	3.24172	0.00118812	0.0208139	UTP6	UTP6 small subunit processome component
ENSG00000035928	1472.81	0.477235	0.135314	3.52687	0.000420506	0.0086528	RFC1	replication factor C subunit 1
ENSG00000183684	633.865	0.475771	0.156801	3.03423	0.00241154	0.0361114	ALYREF	Aly/REF export factor
ENSG00000068971	1025.21	0.475586	0.154749	3.07327	0.00211727	0.0328711	PPP2R5B	protein phosphatase 2 regulatory subunit B'beta
ENSG00000171680	484.275	0.475479	0.160721	2.95841	0.00309232	0.0437432	PLEKHG5	pleckstrin homology and RhoGEF domain containing G5
ENSG00000129566	3128.74	0.474306	0.129252	3.66962	0.00024291	0.00539606	TEP1	telomerase associated protein 1
ENSG00000161921	2054.93	0.472835	0.152303	3.10456	0.00190563	0.0302275	CXCL16	C-X-C motif chemokine ligand 16
ENSG00000111252	736.05	0.468171	0.157772	2.96738	0.00300345	0.0428535	SH2B3	SH2B adaptor protein 3
ENSG00000077254	1917.76	0.468113	0.152317	3.07329	0.00211714	0.0328711	USP33	ubiquitin specific peptidase 33
ENSG00000136930	1550.73	0.467969	0.136943	3.41726	0.000632545	0.0121869	PSMB7	proteasome 20S subunit beta 7
ENSG00000132698	1987.61	0.466398	0.144729	3.22257	0.00127048	0.0220019	RAB25	RAB25, member RAS oncogene family
ENSG00000047315	3111.39	0.465816	0.132181	3.52408	0.000424962	0.00873457	POLR2B	RNA polymerase II subunit B
ENSG00000125977	3117.51	0.464571	0.154635	3.00431	0.00266184	0.0390224	EIF2S2	eukaryotic translation initiation factor 2 subunit beta
ENSG00000247077	916.239	0.464106	0.147769	3.14076	0.00168511	0.0274226	PGAM5	PGAM family member 5, mitochondrial serine/threonine protein phosphatase
ENSG00000168256	549.685	0.463895	0.149445	3.10412	0.00190848	0.0302275	NKIRAS2	NFKB inhibitor interacting Ras like 2
ENSG00000175224	597.613	0.463188	0.155806	2.97284	0.00295055	0.0424488	ATG13	autophagy related 13
ENSG00000068120	1454.11	0.458374	0.141719	3.2344	0.00121899	0.0212522	COASY	Coenzyme A synthase
ENSG00000085832	1402.31	0.457196	0.139395	3.27987	0.00103856	0.018552	EPS15	epidermal growth factor receptor pathway substrate 15
ENSG00000173039	1578.37	0.450933	0.137573	3.27777	0.00104629	0.0186534	RELA	RELA proto-oncogene, NF-kB subunit
ENSG00000078114	1676.18	0.448495	0.14011	3.20103	0.00136939	0.0233802	NEBL	nebulette
ENSG00000189067	1639.01	0.44841	0.148978	3.00991	0.00261323	0.0384028	LITAF	lipopolysaccharide induced TNF factor
ENSG00000050130	931.949	0.447502	0.152173	2.94075	0.00327421	0.0458515	JKAMP	JNK1/MAPK8 associated membrane protein
ENSG00000175931	1129.84	0.445509	0.144744	3.07791	0.0020846	0.0325869	UBE2O	ubiquitin conjugating enzyme E2 O
ENSG00000102081	757.592	0.443559	0.143499	3.09103	0.00199465	0.03137	FMR1	FMRP translational regulator 1
ENSG00000136830	10450.3	0.438477	0.148134	2.96001	0.00307626	0.0436521	NIBAN2	niban apoptosis regulator 2
ENSG00000105197	770.811	0.438126	0.143888	3.04491	0.00232748	0.0352894	TIMM50	translocase of inner mitochondrial membrane 50
ENSG00000107937	1080.31	0.437901	0.131232	3.33685	0.000847338	0.0156125	GTPBP4	GTP binding protein 4
ENSG00000134970	2133.96	0.437804	0.144285	3.0343	0.00241095	0.0361114	TMED7	transmembrane p24 trafficking protein 7
ENSG00000130811	1273.17	0.437164	0.132404	3.30173	0.000960889	0.0173697	EIF3G	eukaryotic translation initiation factor 3 subunit G
ENSG00000184014	667.201	0.435526	0.144625	3.01141	0.00260038	0.0383344	DENND5A	DENN domain containing 5A
ENSG00000126602	1271.62	0.432078	0.136939	3.15527	0.00160352	0.0264086	TRAP1	TNF receptor associated protein 1
ENSG00000166986	2327.81	0.431402	0.138918	3.10545	0.00189993	0.0302179	MARS1	methionyl-tRNA synthetase 1
ENSG00000126457	2110.47	0.430755	0.125841	3.42301	0.000619325	0.0119831	PRMT1	protein arginine methyltransferase 1
ENSG00000105640	8765.65	0.429618	0.147539	2.9119	0.00359235	0.0494295	RPL18A	ribosomal protein L18a
ENSG00000048140	929.293	0.426585	0.13685	3.11717	0.00182596	0.029172	TSPAN17	tetraspanin 17
ENSG00000175054	1269.77	0.426188	0.144349	2.95249	0.00315226	0.044418	ATR	ATR serine/threonine kinase
ENSG00000185753	843.559	0.425433	0.143124	2.97248	0.00295404	0.0424488	CXorf38	chromosome X open reading frame 38
ENSG00000181192	976.572	0.424929	0.143754	2.95594	0.00311713	0.0440255	DHTKD1	dehydrogenase E1 and transketolase domain containing 1
ENSG00000176619	2546.4	0.421495	0.138835	3.03594	0.00239783	0.0359953	LMNB2	lamin B2
ENSG00000198420	1055.98	0.420468	0.139635	3.01119	0.00260223	0.0383344	TCAF1	TRPM8 channel associated factor 1
ENSG00000188229	8761.1	0.417593	0.142501	2.93046	0.00338458	0.0470416	TUBB4B	tubulin beta 4B class IVb
ENSG00000162613	2337.01	0.415819	0.135864	3.06055	0.00220932	0.0338085	FUBP1	far upstream element binding protein 1
ENSG00000172009	865.848	0.412857	0.137106	3.01122	0.002602	0.0383344	THOP1	thimet oligopeptidase 1
ENSG00000179950	1706.81	0.410434	0.139587	2.94034	0.00327848	0.045876	PUF60	poly(U) binding splicing factor 60
ENSG00000108829	2034.33	0.410016	0.140247	2.92353	0.00346081	0.0479469	LRRC59	leucine rich repeat containing 59
ENSG00000120008	1949.93	0.406525	0.132209	3.07487	0.00210595	0.0328077	WDR11	WD repeat domain 11
ENSG00000165688	1059.07	0.395527	0.134331	2.94442	0.00323558	0.0454508	PMPCA	peptidase, mitochondrial processing alpha subunit
ENSG00000166689	1875.35	0.38809	0.130315	2.97809	0.00290054	0.041879	PLEKHA7	pleckstrin homology domain containing A7
ENSG00000099917	1952.12	0.381529	0.130196	2.93041	0.00338511	0.0470416	MED15	mediator complex subunit 15
ENSG00000104164	1144.35	-0.400244	0.129696	-3.08602	0.00202856	0.0318479	BLOC1S6	biogenesis of lysosomal organelles complex 1 subunit 6
ENSG00000105738	2589.79	-0.413069	0.138679	-2.97859	0.00289579	0.0418436	SIPA1L3	signal induced proliferation associated 1 like 3
ENSG00000133477	1899.54	-0.413605	0.140006	-2.95419	0.0031349	0.0442078	FAM83F	family with sequence similarity 83 member F
ENSG00000141655	1157.97	-0.418793	0.136138	-3.07624	0.00209632	0.0327137	TNFRSF11A	TNF receptor superfamily member 11a
ENSG00000104765	4824.91	-0.422893	0.136022	-3.10901	0.00187715	0.029937	BNIP3L	BCL2 interacting protein 3 like
ENSG00000186918	1299.94	-0.430531	0.134679	-3.19672	0.00138999	0.023665	ZNF395	zinc finger protein 395
ENSG00000124766	3173.05	-0.444549	0.139042	-3.19722	0.00138758	0.0236462	SOX4	SRY-box transcription factor 4
ENSG00000176532	2015.49	-0.444928	0.141944	-3.13453	0.00172132	0.0277914	PRR15	proline rich 15
ENSG00000182670	5210.04	-0.459179	0.157311	-2.91893	0.00351232	0.0485421	TTC3	tetratricopeptide repeat domain 3
ENSG00000106351	439.042	-0.46937	0.157623	-2.97779	0.00290333	0.041886	AGFG2	ArfGAP with FG repeats 2
ENSG00000272398	7676.85	-0.4711	0.155585	-3.02792	0.0024624	0.0367517	CD24	CD24 molecule
ENSG00000261609	1089.29	-0.47127	0.152038	-3.09969	0.00193722	0.0305727	GAN	gigaxonin
ENSG00000106688	1848.1	-0.47516	0.137798	-3.44824	0.000564251	0.0110351	SLC1A1	solute carrier family 1 member 1
ENSG00000173852	959.109	-0.475595	0.149719	-3.17659	0.00149018	0.0249109	DPY19L1	dpy-19 like C-mannosyltransferase 1
ENSG00000135686	1531.74	-0.479164	0.158073	-3.03128	0.00243518	0.0364053	KLHL36	kelch like family member 36
ENSG00000095539	711.485	-0.482488	0.158959	-3.0353	0.00240297	0.0360425	SEMA4G	semaphorin 4G
ENSG00000205336	963.408	-0.484739	0.156208	-3.10316	0.00191466	0.0302957	ADGRG1	adhesion G protein-coupled receptor G1
ENSG00000108828	3002.75	-0.488592	0.148826	-3.28297	0.00102718	0.0184125	VAT1	vesicle amine transport 1
ENSG00000125398	2578.31	-0.488886	0.159198	-3.07094	0.00213386	0.0329937	SOX9	SRY-box transcription factor 9
ENSG00000099194	40260.4	-0.491564	0.127615	-3.85194	0.000117188	0.00282449	SCD	stearoyl-CoA desaturase
ENSG00000075303	360.351	-0.499118	0.168499	-2.96215	0.00305499	0.0434181	SLC25A40	solute carrier family 25 member 40
ENSG00000224078	1491.37	-0.500568	0.166335	-3.0094	0.00261765	0.0384367	NA	NA
ENSG00000110917	8118.27	-0.501631	0.165005	-3.0401	0.00236502	0.0356205	MLEC	malectin
ENSG00000274211	970.226	-0.5022	0.153734	-3.26668	0.00108816	0.0192673	SOCS7	suppressor of cytokine signaling 7
ENSG00000156650	618.177	-0.503778	0.146484	-3.43913	0.000583582	0.0113764	KAT6B	lysine acetyltransferase 6B
ENSG00000170412	845.432	-0.505082	0.138773	-3.63963	0.000273028	0.00600628	GPRC5C	G protein-coupled receptor class C group 5 member C
ENSG00000141298	825.576	-0.521358	0.13707	-3.80359	0.000142612	0.00336139	SSH2	slingshot protein phosphatase 2
ENSG00000149485	1370.77	-0.525864	0.155942	-3.37218	0.000745751	0.0140255	FADS1	fatty acid desaturase 1
ENSG00000165105	1258.06	-0.528666	0.167884	-3.149	0.0016383	0.0268838	RASEF	RAS and EF-hand domain containing
ENSG00000260032	9829.98	-0.529115	0.178827	-2.9588	0.00308837	0.0437432	NORAD	non-coding RNA activated by DNA damage
ENSG00000184860	470.62	-0.529614	0.162811	-3.25293	0.00114222	0.0201067	SDR42E1	short chain dehydrogenase/reductase family 42E, member 1
ENSG00000154229	675.71	-0.531092	0.174587	-3.04199	0.00235016	0.0354851	PRKCA	protein kinase C alpha
ENSG00000132334	330.974	-0.538118	0.163784	-3.28553	0.00101792	0.0182733	PTPRE	protein tyrosine phosphatase receptor type E
ENSG00000076356	1364.07	-0.541776	0.184622	-2.93452	0.00334068	0.0466026	PLXNA2	plexin A2
ENSG00000168010	408.92	-0.543161	0.181658	-2.99003	0.00278951	0.0405663	ATG16L2	autophagy related 16 like 2
ENSG00000197183	1198.06	-0.543624	0.163323	-3.32851	0.000873113	0.0160062	NOL4L	nucleolar protein 4 like
ENSG00000106261	4061.89	-0.545602	0.138574	-3.93726	8.24e-05	0.00206604	ZKSCAN1	zinc finger with KRAB and SCAN domains 1
ENSG00000236287	709.609	-0.546892	0.185931	-2.94138	0.00326756	0.0457938	ZBED5	zinc finger BED-type containing 5
ENSG00000112144	627.154	-0.550738	0.153445	-3.58915	0.000331759	0.00711713	ICK	intestinal cell kinase
ENSG00000170004	1073.47	-0.551087	0.175519	-3.13976	0.00169086	0.027424	CHD3	chromodomain helicase DNA binding protein 3
ENSG00000127838	1055.69	-0.552313	0.148564	-3.71768	0.00020106	0.00455561	PNKD	PNKD metallo-beta-lactamase domain containing
ENSG00000115884	4424.59	-0.553502	0.182921	-3.02591	0.00247886	0.0369064	SDC1	syndecan 1
ENSG00000164938	718.081	-0.553717	0.154193	-3.59107	0.00032932	0.00707317	TP53INP1	tumor protein p53 inducible nuclear protein 1
ENSG00000183762	788.526	-0.556418	0.149644	-3.71829	0.00020058	0.0045504	KREMEN1	kringle containing transmembrane protein 1
ENSG00000047346	303.881	-0.561693	0.183297	-3.06439	0.00218116	0.0334463	FAM214A	family with sequence similarity 214 member A
ENSG00000171604	581.372	-0.562213	0.157067	-3.57944	0.000344331	0.00732621	CXXC5	CXXC finger protein 5
ENSG00000070018	1753.97	-0.566916	0.192097	-2.95119	0.00316551	0.0445701	LRP6	LDL receptor related protein 6
ENSG00000147394	439.756	-0.568952	0.187006	-3.04242	0.00234682	0.0354641	ZNF185	zinc finger protein 185 with LIM domain
ENSG00000137834	583.136	-0.570927	0.186827	-3.05591	0.00224379	0.0342207	SMAD6	SMAD family member 6
ENSG00000165626	363.942	-0.572004	0.17595	-3.25095	0.00115021	0.0202279	BEND7	BEN domain containing 7
ENSG00000100234	579.508	-0.574773	0.175137	-3.28185	0.00103128	0.0184401	TIMP3	TIMP metallopeptidase inhibitor 3
ENSG00000196693	303.469	-0.575948	0.182731	-3.15188	0.00162222	0.0266924	ZNF33B	zinc finger protein 33B
ENSG00000169435	1158.21	-0.576303	0.139962	-4.11756	3.83e-05	0.00106421	RASSF6	Ras association domain family member 6
ENSG00000128242	875.745	-0.577785	0.189329	-3.05176	0.00227505	0.0346392	GAL3ST1	galactose-3-O-sulfotransferase 1
ENSG00000150403	826.417	-0.579526	0.162592	-3.56429	0.000364847	0.00768167	TMCO3	transmembrane and coiled-coil domains 3
ENSG00000153944	2964.9	-0.582214	0.1387	-4.19765	2.7e-05	0.00078694	MSI2	musashi RNA binding protein 2
ENSG00000033170	958.686	-0.582508	0.183074	-3.18182	0.00146351	0.0246394	FUT8	fucosyltransferase 8
ENSG00000059573	6936.24	-0.586587	0.180173	-3.25568	0.00113122	0.0199907	ALDH18A1	aldehyde dehydrogenase 18 family member A1
ENSG00000162512	476.782	-0.588231	0.18077	-3.25404	0.00113778	0.0200676	SDC3	syndecan 3
ENSG00000114423	821.146	-0.590456	0.170162	-3.46997	0.000520517	0.0102795	CBLB	Cbl proto-oncogene B
ENSG00000131089	361.306	-0.590949	0.175463	-3.36794	0.000757313	0.0141993	ARHGEF9	Cdc42 guanine nucleotide exchange factor 9
ENSG00000069869	1077.13	-0.594614	0.169891	-3.49998	0.000465289	0.00940243	NEDD4	NEDD4 E3 ubiquitin protein ligase
ENSG00000197603	529.658	-0.597546	0.172845	-3.45712	0.000545981	0.0107124	CPLANE1	ciliogenesis and planar polarity effector 1
ENSG00000196782	514.556	-0.599557	0.171846	-3.48891	0.000484989	0.00969389	MAML3	mastermind like transcriptional coactivator 3
ENSG00000175970	788.061	-0.604465	0.155704	-3.88213	0.000103544	0.00252583	UNC119B	unc-119 lipid binding chaperone B
ENSG00000089723	390.024	-0.604586	0.196946	-3.06981	0.00214193	0.0330525	OTUB2	OTU deubiquitinase, ubiquitin aldehyde binding 2
ENSG00000084731	336.065	-0.606521	0.174038	-3.48499	0.000492153	0.00978323	KIF3C	kinesin family member 3C
ENSG00000109265	801.826	-0.60697	0.201479	-3.01257	0.00259043	0.0382848	CRACD	capping protein inhibiting regulator of actin dynamics
ENSG00000096093	291.566	-0.608543	0.202029	-3.01215	0.00259401	0.0383066	EFHC1	EF-hand domain containing 1
ENSG00000107960	585.669	-0.610687	0.171584	-3.55912	0.000372098	0.0078162	STN1	STN1 subunit of CST complex
ENSG00000166046	529.542	-0.611747	0.185146	-3.30414	0.000952689	0.0172558	TCP11L2	t-complex 11 like 2
ENSG00000176463	223.011	-0.614006	0.207301	-2.9619	0.00305746	0.0434192	SLCO3A1	solute carrier organic anion transporter family member 3A1
ENSG00000225190	1387.43	-0.615076	0.145441	-4.22903	2.35e-05	0.000696004	PLEKHM1	pleckstrin homology and RUN domain containing M1
ENSG00000151276	1573.76	-0.623375	0.154645	-4.03102	5.55e-05	0.0014866	MAGI1	membrane associated guanylate kinase, WW and PDZ domain containing 1
ENSG00000075651	1489.49	-0.624478	0.161835	-3.85874	0.000113972	0.0027543	PLD1	phospholipase D1
ENSG00000122547	725.768	-0.626391	0.187482	-3.34107	0.000834549	0.0154396	EEPD1	endonuclease/exonuclease/phosphatase family domain containing 1
ENSG00000224081	465.773	-0.627352	0.205803	-3.04832	0.00230129	0.0349799	SLC44A3-AS1	SLC44A3 antisense RNA 1
ENSG00000197296	272.276	-0.628809	0.197726	-3.18021	0.0014717	0.0247313	FITM2	fat storage inducing transmembrane protein 2
ENSG00000114626	301.429	-0.630737	0.201623	-3.12829	0.00175826	0.0282896	ABTB1	ankyrin repeat and BTB domain containing 1
ENSG00000168907	393.201	-0.631419	0.19147	-3.29775	0.000974641	0.0175833	PLA2G4F	phospholipase A2 group IVF
ENSG00000135048	5031.01	-0.633389	0.12321	-5.14071	2.74e-07	1.23e-05	CEMIP2	cell migration inducing hyaluronidase 2
ENSG00000166263	212.284	-0.634876	0.186721	-3.40014	0.000673517	0.01284	STXBP4	syntaxin binding protein 4
ENSG00000074855	491.808	-0.639206	0.174459	-3.66393	0.000248376	0.00551073	ANO8	anoctamin 8
ENSG00000160191	941.293	-0.640494	0.153601	-4.16986	3.05e-05	0.000873256	PDE9A	phosphodiesterase 9A
ENSG00000134504	515.812	-0.640661	0.176735	-3.62498	0.000288987	0.00631147	KCTD1	potassium channel tetramerization domain containing 1
ENSG00000168646	379.643	-0.640661	0.159251	-4.02296	5.75e-05	0.00152492	AXIN2	axin 2
ENSG00000102362	507.037	-0.641597	0.20928	-3.06574	0.00217132	0.0333535	SYTL4	synaptotagmin like 4
ENSG00000074416	3753.17	-0.642188	0.197405	-3.25315	0.00114134	0.0201067	MGLL	monoglyceride lipase
ENSG00000198478	2857.19	-0.647155	0.131975	-4.90363	9.41e-07	3.89e-05	SH3BGRL2	SH3 domain binding glutamate rich protein like 2
ENSG00000053254	511.774	-0.648744	0.198033	-3.27593	0.00105314	0.018757	FOXN3	forkhead box N3
ENSG00000197256	390.633	-0.65129	0.165109	-3.94461	7.99e-05	0.00201759	KANK2	KN motif and ankyrin repeat domains 2
ENSG00000152767	1312.14	-0.652907	0.143165	-4.56053	5.1e-06	0.00017843	FARP1	FERM, ARH/RhoGEF and pleckstrin domain protein 1
ENSG00000185630	727.655	-0.655854	0.165462	-3.96376	7.38e-05	0.00188855	PBX1	PBX homeobox 1
ENSG00000151651	1284.45	-0.658064	0.191201	-3.44174	0.000577989	0.0112795	ADAM8	ADAM metallopeptidase domain 8
ENSG00000196935	814.329	-0.658094	0.189259	-3.47722	0.000506649	0.0100275	SRGAP1	SLIT-ROBO Rho GTPase activating protein 1
ENSG00000155016	172.527	-0.658421	0.216211	-3.04527	0.00232469	0.0352765	CYP2U1	cytochrome P450 family 2 subfamily U member 1
ENSG00000100100	590.454	-0.658918	0.206248	-3.19478	0.00139936	0.0238023	PIK3IP1	phosphoinositide-3-kinase interacting protein 1
ENSG00000125845	649.015	-0.659792	0.209763	-3.14542	0.00165847	0.0271657	BMP2	bone morphogenetic protein 2
ENSG00000108846	6187.15	-0.662634	0.19211	-3.44924	0.00056216	0.0110061	ABCC3	ATP binding cassette subfamily C member 3
ENSG00000183111	831.175	-0.663057	0.146903	-4.51357	6.37e-06	0.000217795	ARHGEF37	Rho guanine nucleotide exchange factor 37
ENSG00000158321	779.837	-0.667609	0.165387	-4.03665	5.42e-05	0.00145352	AUTS2	activator of transcription and developmental regulator AUTS2
ENSG00000132122	136.754	-0.669059	0.226281	-2.95677	0.00310884	0.0439427	SPATA6	spermatogenesis associated 6
ENSG00000158555	228.26	-0.669408	0.191428	-3.49692	0.000470664	0.00947016	GDPD5	glycerophosphodiester phosphodiesterase domain containing 5
ENSG00000059377	392.936	-0.669455	0.229573	-2.91609	0.00354446	0.0488817	TBXAS1	thromboxane A synthase 1
ENSG00000103034	129.604	-0.669613	0.225768	-2.96593	0.00301769	0.0430228	NDRG4	NDRG family member 4
ENSG00000134398	866.372	-0.670334	0.158461	-4.23029	2.33e-05	0.000693268	ERN2	endoplasmic reticulum to nucleus signaling 2
ENSG00000213160	238.882	-0.671815	0.211397	-3.17798	0.00148303	0.0248527	KLHL23	kelch like family member 23
ENSG00000138162	976.408	-0.673124	0.14295	-4.70879	2.49e-06	9.4e-05	TACC2	transforming acidic coiled-coil containing protein 2
ENSG00000118276	295.732	-0.677931	0.219952	-3.08217	0.00205495	0.0321789	B4GALT6	beta-1,4-galactosyltransferase 6
ENSG00000277534	137.429	-0.680714	0.220094	-3.09283	0.0019826	0.0312075	NA	NA
ENSG00000122574	150.082	-0.681943	0.228148	-2.98904	0.00279856	0.0406654	WIPF3	WAS/WASL interacting protein family member 3
ENSG00000137266	625.839	-0.688281	0.220165	-3.12621	0.00177077	0.0284404	SLC22A23	solute carrier family 22 member 23
ENSG00000160796	3407.12	-0.690103	0.175501	-3.9322	8.42e-05	0.00210712	NBEAL2	neurobeachin like 2
ENSG00000119227	415.701	-0.692347	0.185193	-3.73852	0.000185103	0.0042204	PIGZ	phosphatidylinositol glycan anchor biosynthesis class Z
ENSG00000171105	2346.71	-0.693026	0.196753	-3.52231	0.000427798	0.00878293	INSR	insulin receptor
ENSG00000119397	276.571	-0.694455	0.203788	-3.40773	0.00065505	0.0125274	CNTRL	centriolin
ENSG00000152102	1821.53	-0.695284	0.194415	-3.57628	0.000348512	0.00739783	FAM168B	family with sequence similarity 168 member B
ENSG00000219481	945.573	-0.696413	0.184758	-3.76932	0.000163691	0.0037845	NBPF1	NBPF member 1
ENSG00000179981	303.947	-0.697012	0.196014	-3.55592	0.000376652	0.00788449	TSHZ1	teashirt zinc finger homeobox 1
ENSG00000114796	1078.4	-0.69874	0.168362	-4.15022	3.32e-05	0.00093754	KLHL24	kelch like family member 24
ENSG00000164300	2255.04	-0.703272	0.222317	-3.16337	0.00155952	0.0258245	SERINC5	serine incorporator 5
ENSG00000133816	6121.77	-0.706177	0.132389	-5.33409	9.6e-08	4.66e-06	MICAL2	microtubule associated monooxygenase, calponin and LIM domain containing 2
ENSG00000101417	259.041	-0.706726	0.203006	-3.48131	0.000498974	0.00990436	PXMP4	peroxisomal membrane protein 4
ENSG00000110171	273.738	-0.715404	0.189266	-3.77989	0.000156897	0.00364134	TRIM3	tripartite motif containing 3
ENSG00000187607	123.137	-0.719239	0.233284	-3.0831	0.00204853	0.0321061	ZNF286A	zinc finger protein 286A
ENSG00000153721	580.486	-0.721787	0.179243	-4.02687	5.65e-05	0.00150416	CNKSR3	CNKSR family member 3
ENSG00000117318	276.968	-0.723575	0.246709	-2.9329	0.00335808	0.0467734	ID3	inhibitor of DNA binding 3, HLH protein
ENSG00000094916	2726.34	-0.724722	0.202105	-3.58587	0.000335953	0.0071901	CBX5	chromobox 5
ENSG00000134569	685.344	-0.725698	0.243503	-2.98024	0.00288019	0.0416515	LRP4	LDL receptor related protein 4
ENSG00000196139	1537.98	-0.73101	0.248765	-2.93856	0.00329742	0.0460345	AKR1C3	aldo-keto reductase family 1 member C3
ENSG00000138193	1788.91	-0.738328	0.194248	-3.80096	0.000144136	0.00338851	PLCE1	phospholipase C epsilon 1
ENSG00000169562	400.381	-0.741789	0.200181	-3.70558	0.000210904	0.00476081	GJB1	gap junction protein beta 1
ENSG00000196391	120.075	-0.748089	0.254241	-2.94244	0.00325637	0.0456723	ZNF774	zinc finger protein 774
ENSG00000174705	837.745	-0.751544	0.175791	-4.27521	1.91e-05	0.000584423	SH3PXD2B	SH3 and PX domains 2B
ENSG00000103489	811.503	-0.757076	0.161197	-4.69658	2.65e-06	9.84e-05	XYLT1	xylosyltransferase 1
ENSG00000074370	1282.4	-0.757119	0.241254	-3.13826	0.00169953	0.0275154	ATP2A3	ATPase sarcoplasmic/endoplasmic reticulum Ca2+ transporting 3
ENSG00000114770	624.386	-0.75785	0.152101	-4.98254	6.28e-07	2.67e-05	ABCC5	ATP binding cassette subfamily C member 5
ENSG00000146233	91.5652	-0.759023	0.254659	-2.98054	0.0028774	0.0416515	CYP39A1	cytochrome P450 family 39 subfamily A member 1
ENSG00000152270	146.247	-0.759977	0.256452	-2.96343	0.00304229	0.0433056	PDE3B	phosphodiesterase 3B
ENSG00000154122	1244.01	-0.764574	0.137591	-5.55686	2.75e-08	1.47e-06	ANKH	ANKH inorganic pyrophosphate transport regulator
ENSG00000166025	602.425	-0.765346	0.152942	-5.00415	5.61e-07	2.41e-05	AMOTL1	angiomotin like 1
ENSG00000134369	366.881	-0.765647	0.168894	-4.53329	5.81e-06	0.000199608	NAV1	neuron navigator 1
ENSG00000118523	1135.93	-0.77077	0.171579	-4.49221	7.05e-06	0.000237348	CCN2	cellular communication network factor 2
ENSG00000263155	144.728	-0.776012	0.229365	-3.38331	0.000716179	0.0135536	MYZAP	myocardial zonula adherens protein
ENSG00000148158	964.992	-0.778314	0.160548	-4.84785	1.25e-06	5.03e-05	SNX30	sorting nexin family member 30
ENSG00000124006	367.512	-0.778903	0.218039	-3.57232	0.000353832	0.00750198	OBSL1	obscurin like cytoskeletal adaptor 1
ENSG00000134198	157.984	-0.779159	0.24273	-3.20999	0.00132741	0.022857	TSPAN2	tetraspanin 2
ENSG00000173530	880.28	-0.78037	0.223787	-3.48711	0.000488274	0.00973812	TNFRSF10D	TNF receptor superfamily member 10d
ENSG00000185900	318.954	-0.784203	0.187436	-4.18384	2.87e-05	0.000830978	POMK	protein O-mannose kinase
ENSG00000136383	408.311	-0.788364	0.254099	-3.10259	0.00191834	0.0303275	ALPK3	alpha kinase 3
ENSG00000137501	2476.4	-0.798192	0.139221	-5.7333	9.85e-09	5.57e-07	SYTL2	synaptotagmin like 2
ENSG00000286742	123.482	-0.798881	0.255181	-3.13065	0.00174419	0.0281131	NA	NA
ENSG00000131711	908.116	-0.801646	0.175105	-4.5781	4.69e-06	0.000165357	MAP1B	microtubule associated protein 1B
ENSG00000135205	124.28	-0.802869	0.270037	-2.97318	0.00294736	0.0424488	CCDC146	coiled-coil domain containing 146
ENSG00000163611	140.681	-0.80475	0.241422	-3.33338	0.000857971	0.0157598	SPICE1	spindle and centriole associated protein 1
ENSG00000077782	173.984	-0.810283	0.242711	-3.33846	0.000842427	0.0155536	FGFR1	fibroblast growth factor receptor 1
ENSG00000177169	785.22	-0.811271	0.185017	-4.38485	1.16e-05	0.00036891	ULK1	unc-51 like autophagy activating kinase 1
ENSG00000183778	5113.44	-0.813804	0.232303	-3.5032	0.000459708	0.00930128	B3GALT5	beta-1,3-galactosyltransferase 5
ENSG00000181035	188.497	-0.817864	0.247219	-3.30826	0.000938788	0.017021	SLC25A42	solute carrier family 25 member 42
ENSG00000179715	82.6494	-0.818252	0.279977	-2.92257	0.00347153	0.0480587	PCED1B	PC-esterase domain containing 1B
ENSG00000100599	225.573	-0.818278	0.204055	-4.01009	6.07e-05	0.00160114	RIN3	Ras and Rab interactor 3
ENSG00000137486	596.78	-0.828555	0.157191	-5.27099	1.36e-07	6.43e-06	ARRB1	arrestin beta 1
ENSG00000242265	918.67	-0.828677	0.25339	-3.27036	0.00107412	0.0190746	PEG10	paternally expressed 10
ENSG00000244122	173.433	-0.834989	0.260256	-3.20834	0.00133505	0.0229667	UGT1A7	UDP glucuronosyltransferase family 1 member A7
ENSG00000287156	85.1484	-0.836063	0.28645	-2.9187	0.00351492	0.0485421	NA	NA
ENSG00000166348	738.707	-0.842045	0.169679	-4.96258	6.96e-07	2.94e-05	USP54	ubiquitin specific peptidase 54
ENSG00000160588	798.358	-0.846517	0.189032	-4.47817	7.53e-06	0.000251168	MPZL3	myelin protein zero like 3
ENSG00000185567	3674.61	-0.849981	0.138782	-6.1246	9.09e-10	5.77e-08	AHNAK2	AHNAK nucleoprotein 2
ENSG00000064787	756.768	-0.851728	0.155077	-5.49227	3.97e-08	2.05e-06	BCAS1	breast carcinoma amplified sequence 1
ENSG00000148053	1774.38	-0.853918	0.164649	-5.1863	2.15e-07	9.83e-06	NTRK2	neurotrophic receptor tyrosine kinase 2
ENSG00000065534	2181.49	-0.859019	0.176266	-4.87344	1.1e-06	4.49e-05	MYLK	myosin light chain kinase
ENSG00000064651	7603.57	-0.859839	0.229343	-3.74915	0.000177438	0.00407636	SLC12A2	solute carrier family 12 member 2
ENSG00000248124	115.461	-0.860076	0.280358	-3.06778	0.00215654	0.0331687	NA	NA
ENSG00000008277	190.572	-0.862306	0.272131	-3.16872	0.00153111	0.0254238	ADAM22	ADAM metallopeptidase domain 22
ENSG00000127990	175.58	-0.866213	0.268779	-3.22277	0.0012696	0.0220019	SGCE	sarcoglycan epsilon
ENSG00000092445	239.903	-0.868037	0.271957	-3.19181	0.00141383	0.0240033	TYRO3	TYRO3 protein tyrosine kinase
ENSG00000152990	1018.39	-0.871592	0.148351	-5.8752	4.22e-09	2.52e-07	ADGRA3	adhesion G protein-coupled receptor A3
ENSG00000101144	1446.91	-0.873792	0.132341	-6.60259	4.04e-11	2.97e-09	BMP7	bone morphogenetic protein 7
ENSG00000112562	983.529	-0.874242	0.272897	-3.20357	0.00135737	0.0232185	SMOC2	SPARC related modular calcium binding 2
ENSG00000274070	409.692	-0.8751	0.221528	-3.95029	7.81e-05	0.00198688	CASTOR2	cytosolic arginine sensor for mTORC1 subunit 2
ENSG00000175164	326.172	-0.878594	0.231386	-3.79709	0.000146404	0.00342408	ABO	ABO, alpha 1-3-N-acetylgalactosaminyltransferase and alpha 1-3-galactosyltransferase
ENSG00000272923	166.764	-0.878892	0.228275	-3.85015	0.000118046	0.00283765	NA	NA
ENSG00000137878	873.235	-0.879543	0.271911	-3.23468	0.0012178	0.0212522	GCOM1	GRINL1A complex locus 1
ENSG00000076555	395.271	-0.890076	0.166512	-5.34541	9.02e-08	4.45e-06	ACACB	acetyl-CoA carboxylase beta
ENSG00000205277	7582.17	-0.896636	0.274115	-3.27102	0.00107162	0.0190488	MUC12	mucin 12, cell surface associated
ENSG00000214176	1163.91	-0.897284	0.186762	-4.80442	1.55e-06	6.07e-05	NA	NA
ENSG00000203697	1110.97	-0.902442	0.187779	-4.80586	1.54e-06	6.04e-05	CAPN8	calpain 8
ENSG00000170899	172.27	-0.906749	0.229975	-3.94282	8.05e-05	0.00202711	GSTA4	glutathione S-transferase alpha 4
ENSG00000158715	319.469	-0.909385	0.223161	-4.07502	4.6e-05	0.00126329	SLC45A3	solute carrier family 45 member 3
ENSG00000174514	74.9325	-0.910494	0.274901	-3.31208	0.000926067	0.0168445	MFSD4A	major facilitator superfamily domain containing 4A
ENSG00000188549	738.823	-0.912781	0.203024	-4.49594	6.93e-06	0.000233658	CCDC9B	coiled-coil domain containing 9B
ENSG00000079482	278.54	-0.923782	0.21429	-4.3109	1.63e-05	0.000502715	OPHN1	oligophrenin 1
ENSG00000082512	328.614	-0.92421	0.247117	-3.73998	0.000184038	0.00420669	TRAF5	TNF receptor associated factor 5
ENSG00000198515	359.931	-0.924668	0.249926	-3.69976	0.000215802	0.00485328	CNGA1	cyclic nucleotide gated channel subunit alpha 1
ENSG00000167552	551.65	-0.927536	0.191726	-4.83783	1.31e-06	5.26e-05	TUBA1A	tubulin alpha 1a
ENSG00000135083	492.31	-0.934915	0.220276	-4.24429	2.19e-05	0.000661098	CCNJL	cyclin J like
ENSG00000183723	2549.97	-0.943074	0.156716	-6.01772	1.77e-09	1.1e-07	CMTM4	CKLF like MARVEL transmembrane domain containing 4
ENSG00000175832	238.067	-0.947646	0.225157	-4.20883	2.57e-05	0.000751413	ETV4	ETS variant transcription factor 4
ENSG00000166387	1277.42	-0.949281	0.186187	-5.09854	3.42e-07	1.52e-05	PPFIBP2	PPFIA binding protein 2
ENSG00000265298	67.4542	-0.949598	0.29479	-3.22127	0.00127625	0.0220597	LOC101929240	U5 small nuclear ribonucleoprotein 200 kDa helicase pseudogene
ENSG00000168453	206.33	-0.949695	0.207493	-4.57699	4.72e-06	0.000165911	HR	HR lysine demethylase and nuclear receptor corepressor
ENSG00000130701	58.0019	-0.951476	0.32033	-2.9703	0.00297509	0.0426837	RBBP8NL	RBBP8 N-terminal like
ENSG00000100422	1272.19	-0.952007	0.213359	-4.462	8.12e-06	0.000270394	CERK	ceramide kinase
ENSG00000273066	166.168	-0.952819	0.323329	-2.94691	0.00320971	0.0451224	NA	NA
ENSG00000155760	367.262	-0.953234	0.204551	-4.66013	3.16e-06	0.000115163	FZD7	frizzled class receptor 7
ENSG00000181634	1837.04	-0.955861	0.148862	-6.42111	1.35e-10	9.48e-09	TNFSF15	TNF superfamily member 15
ENSG00000128268	721.785	-0.957542	0.169738	-5.64129	1.69e-08	9.37e-07	MGAT3	beta-1,4-mannosyl-glycoprotein 4-beta-N-acetylglucosaminyltransferase
ENSG00000076864	229.358	-0.959214	0.273074	-3.51266	0.000443647	0.00902662	RAP1GAP	RAP1 GTPase activating protein
ENSG00000175567	209.454	-0.959605	0.263488	-3.64193	0.000270604	0.00596019	UCP2	uncoupling protein 2
ENSG00000184845	82.3057	-0.961968	0.330699	-2.90889	0.00362713	0.0498702	DRD1	dopamine receptor D1
ENSG00000039560	475.632	-0.965227	0.2745	-3.51631	0.000437597	0.00893358	RAI14	retinoic acid induced 14
ENSG00000092964	3650.72	-0.967956	0.152356	-6.35327	2.11e-10	1.45e-08	DPYSL2	dihydropyrimidinase like 2
ENSG00000167767	2511.16	-0.973015	0.273572	-3.55671	0.00037553	0.00787008	KRT80	keratin 80
ENSG00000145506	119.867	-0.981485	0.26252	-3.73871	0.000184968	0.0042204	NKD2	NKD inhibitor of WNT signaling pathway 2
ENSG00000188959	201.101	-0.981697	0.218856	-4.48559	7.27e-06	0.000243935	C9orf152	chromosome 9 open reading frame 152
ENSG00000150593	1305.63	-0.982227	0.186833	-5.25726	1.46e-07	6.86e-06	PDCD4	programmed cell death 4
ENSG00000172379	104.406	-0.983931	0.310901	-3.16477	0.00155204	0.0257242	ARNT2	aryl hydrocarbon receptor nuclear translocator 2
ENSG00000267041	76.0622	-0.992766	0.326857	-3.03731	0.00238697	0.0358619	ZNF850	zinc finger protein 850
ENSG00000166813	70.5975	-0.994633	0.327221	-3.03964	0.00236861	0.0356451	KIF7	kinesin family member 7
ENSG00000153071	261.605	-1.00061	0.248566	-4.02552	5.68e-05	0.00151064	DAB2	DAB adaptor protein 2
ENSG00000234899	68.0678	-1.0032	0.312897	-3.20617	0.00134514	0.0230522	SOX9-AS1	SOX9 antisense RNA 1
ENSG00000115977	2014.69	-1.00423	0.211815	-4.74106	2.13e-06	8.11e-05	AAK1	AP2 associated kinase 1
ENSG00000149639	293.899	-1.00735	0.203497	-4.95021	7.41e-07	3.11e-05	SOGA1	suppressor of glucose, autophagy associated 1
ENSG00000233967	164.396	-1.00815	0.241782	-4.16966	3.05e-05	0.000873256	NA	NA
ENSG00000035664	226.115	-1.00996	0.297886	-3.39043	0.000697828	0.0132245	DAPK2	death associated protein kinase 2
ENSG00000236008	163.366	-1.02057	0.244885	-4.16754	3.08e-05	0.000880013	LINC01814	long intergenic non-protein coding RNA 1814
ENSG00000179314	667.266	-1.02522	0.265399	-3.86294	0.000112028	0.00271819	WSCD1	WSC domain containing 1
ENSG00000233695	172.29	-1.0257	0.232669	-4.40841	1.04e-05	0.000334494	NA	NA
ENSG00000162415	102.4	-1.03197	0.302168	-3.41521	0.000637326	0.01224	ZSWIM5	zinc finger SWIM-type containing 5
ENSG00000131771	1121.13	-1.03442	0.296207	-3.49221	0.000479034	0.00960662	PPP1R1B	protein phosphatase 1 regulatory inhibitor subunit 1B
ENSG00000130518	112.461	-1.04441	0.264283	-3.95185	7.75e-05	0.00197674	IQCN	IQ motif containing N
ENSG00000113924	291.052	-1.0499	0.195702	-5.36477	8.11e-08	4.03e-06	HGD	homogentisate 1,2-dioxygenase
ENSG00000163618	1139.51	-1.05419	0.260198	-4.0515	5.09e-05	0.00137854	CADPS	calcium dependent secretion activator
ENSG00000016402	140.81	-1.05502	0.240004	-4.39584	1.1e-05	0.000352579	IL20RA	interleukin 20 receptor subunit alpha
ENSG00000117115	2960.24	-1.05695	0.336498	-3.14101	0.00168364	0.0274226	PADI2	peptidyl arginine deiminase 2
ENSG00000107731	1374.58	-1.06431	0.3439	-3.09484	0.00196919	0.0310233	UNC5B	unc-5 netrin receptor B
ENSG00000188738	316.858	-1.06453	0.269279	-3.95324	7.71e-05	0.00196808	FSIP2	fibrous sheath interacting protein 2
ENSG00000236699	221.354	-1.0648	0.23889	-4.45726	8.3e-06	0.000275298	ARHGEF38	Rho guanine nucleotide exchange factor 38
ENSG00000149564	93.6898	-1.07229	0.324001	-3.30954	0.000934496	0.0169602	ESAM	endothelial cell adhesion molecule
ENSG00000107957	1719.7	-1.07769	0.238097	-4.52628	6e-06	0.00020596	SH3PXD2A	SH3 and PX domains 2A
ENSG00000169891	175.402	-1.07813	0.223539	-4.82302	1.41e-06	5.63e-05	REPS2	RALBP1 associated Eps domain containing 2
ENSG00000205978	120.813	-1.08162	0.280174	-3.86053	0.000113143	0.00274157	NYNRIN	NYN domain and retroviral integrase containing
ENSG00000244474	69.2913	-1.08595	0.353236	-3.07429	0.00211004	0.0328151	UGT1A4	UDP glucuronosyltransferase family 1 member A4
ENSG00000176928	136.282	-1.10159	0.314297	-3.50493	0.000456735	0.00925144	GCNT4	glucosaminyl (N-acetyl) transferase 4
ENSG00000272320	52.2327	-1.10233	0.324708	-3.39482	0.000686729	0.0130588	NA	NA
ENSG00000177076	1347.92	-1.10381	0.241228	-4.57579	4.74e-06	0.000166546	ACER2	alkaline ceramidase 2
ENSG00000154153	483.172	-1.11547	0.234202	-4.76284	1.91e-06	7.37e-05	RETREG1	reticulophagy regulator 1
ENSG00000162738	91.3065	-1.11712	0.331834	-3.36649	0.000761315	0.0142444	VANGL2	VANGL planar cell polarity protein 2
ENSG00000125046	78.8831	-1.12545	0.282941	-3.9777	6.96e-05	0.00179648	SSUH2	ssu-2 homolog
ENSG00000260401	326.198	-1.1297	0.326445	-3.46062	0.000538939	0.0106087	NA	NA
ENSG00000229167	367.308	-1.13086	0.33928	-3.33311	0.000858807	0.0157598	NA	NA
ENSG00000233834	54.1864	-1.13477	0.318317	-3.5649	0.000363995	0.00768156	LOC100506098	uncharacterized LOC100506098
ENSG00000260912	683.435	-1.13669	0.219303	-5.18319	2.18e-07	9.97e-06	NA	NA
ENSG00000101049	584.454	-1.13946	0.28214	-4.03864	5.38e-05	0.00144551	SGK2	serum/glucocorticoid regulated kinase 2
ENSG00000158352	174.299	-1.14492	0.229843	-4.98134	6.31e-07	2.68e-05	SHROOM4	shroom family member 4
ENSG00000019144	545.137	-1.14881	0.207116	-5.5467	2.91e-08	1.55e-06	PHLDB1	pleckstrin homology like domain family B member 1
ENSG00000007062	2251	-1.1569	0.185872	-6.22417	4.84e-10	3.19e-08	PROM1	prominin 1
ENSG00000213420	45.3706	-1.16138	0.374145	-3.10409	0.00190868	0.0302275	GPC2	glypican 2
ENSG00000175538	789.165	-1.16879	0.231774	-5.04282	4.59e-07	1.99e-05	KCNE3	potassium voltage-gated channel subfamily E regulatory subunit 3
ENSG00000279348	51.5961	-1.17043	0.356561	-3.28255	0.00102872	0.0184125	NA	NA
ENSG00000155850	626.962	-1.1811	0.388464	-3.04045	0.00236227	0.0356086	SLC26A2	solute carrier family 26 member 2
ENSG00000116396	305.741	-1.18418	0.292588	-4.04726	5.18e-05	0.00139746	KCNC4	potassium voltage-gated channel subfamily C member 4
ENSG00000164125	522.334	-1.18426	0.243797	-4.85758	1.19e-06	4.84e-05	GASK1B	golgi associated kinase 1B
ENSG00000284543	106.546	-1.19292	0.383615	-3.10967	0.00187294	0.0298963	NA	NA
ENSG00000124813	128.643	-1.19997	0.332421	-3.60978	0.000306457	0.00664504	RUNX2	RUNX family transcription factor 2
ENSG00000184349	147.917	-1.20131	0.278502	-4.31349	1.61e-05	0.000498542	EFNA5	ephrin A5
ENSG00000100027	34.135	-1.20147	0.40235	-2.98613	0.00282529	0.0409881	YPEL1	yippee like 1
ENSG00000124374	155.734	-1.20252	0.252444	-4.7635	1.9e-06	7.36e-05	PAIP2B	poly(A) binding protein interacting protein 2B
ENSG00000103888	4181.21	-1.2078	0.184291	-6.55375	5.61e-11	4.04e-09	CEMIP	cell migration inducing hyaluronidase 1
ENSG00000172461	332.744	-1.22593	0.222471	-5.5105	3.58e-08	1.87e-06	FUT9	fucosyltransferase 9
ENSG00000157388	64.6418	-1.2335	0.399601	-3.08684	0.00202299	0.0317882	CACNA1D	calcium voltage-gated channel subunit alpha1 D
ENSG00000163501	689.613	-1.23728	0.270055	-4.58158	4.61e-06	0.000163262	IHH	Indian hedgehog signaling molecule
ENSG00000123095	678.347	-1.23883	0.328288	-3.77361	0.000160901	0.0037295	BHLHE41	basic helix-loop-helix family member e41
ENSG00000115616	840.755	-1.23911	0.222461	-5.56998	2.55e-08	1.38e-06	SLC9A2	solute carrier family 9 member A2
ENSG00000270728	35.6792	-1.23962	0.383899	-3.22904	0.00124205	0.0215713	NA	NA
ENSG00000184828	342.608	-1.24007	0.220867	-5.61454	1.97e-08	1.09e-06	ZBTB7C	zinc finger and BTB domain containing 7C
ENSG00000110318	57.7564	-1.25386	0.366676	-3.41952	0.00062731	0.0121117	CEP126	centrosomal protein 126
ENSG00000139209	53.8097	-1.25455	0.367818	-3.41079	0.000647753	0.0124009	SLC38A4	solute carrier family 38 member 4
ENSG00000254290	144.405	-1.26275	0.385116	-3.27888	0.00104219	0.0185985	NA	NA
ENSG00000231298	44.1609	-1.27462	0.428571	-2.97411	0.00293844	0.0423588	MANCR	mitotically associated long non coding RNA
ENSG00000183496	52.2194	-1.2754	0.335152	-3.80545	0.000141549	0.00334067	MEX3B	mex-3 RNA binding family member B
ENSG00000259087	35.6957	-1.28111	0.418525	-3.06101	0.00220594	0.0337853	NA	NA
ENSG00000198756	42.1268	-1.28369	0.417964	-3.07129	0.00213133	0.0329937	COLGALT2	collagen beta(1-O)galactosyltransferase 2
ENSG00000122870	254.006	-1.28391	0.274169	-4.68291	2.83e-06	0.000104279	BICC1	BicC family RNA binding protein 1
ENSG00000274173	68.1669	-1.28426	0.320606	-4.00574	6.18e-05	0.00162145	NA	NA
ENSG00000114812	630.806	-1.2855	0.233452	-5.50647	3.66e-08	1.9e-06	VIPR1	vasoactive intestinal peptide receptor 1
ENSG00000169247	657.361	-1.30588	0.181095	-7.211	5.55e-13	4.92e-11	SH3TC2	SH3 domain and tetratricopeptide repeats 2
ENSG00000185565	156.339	-1.32004	0.359109	-3.67586	0.000237045	0.0052787	LSAMP	limbic system associated membrane protein
ENSG00000198246	141.293	-1.32019	0.254459	-5.18824	2.12e-07	9.75e-06	SLC29A3	solute carrier family 29 member 3
ENSG00000229689	156.282	-1.32504	0.446811	-2.96554	0.00302148	0.0430431	NA	NA
ENSG00000126562	66.0756	-1.33722	0.387157	-3.45394	0.000552461	0.0108279	WNK4	WNK lysine deficient protein kinase 4
ENSG00000286970	28.3214	-1.36596	0.430825	-3.17056	0.00152147	0.0253099	NA	NA
ENSG00000074181	236.417	-1.37144	0.367507	-3.73175	0.000190154	0.00433012	NOTCH3	notch receptor 3
ENSG00000245648	77.3329	-1.37445	0.345539	-3.97771	6.96e-05	0.00179648	LOC101928100	uncharacterized LOC101928100
ENSG00000185477	101.816	-1.38311	0.460999	-3.00025	0.00269761	0.0393778	GPRIN3	GPRIN family member 3
ENSG00000071282	154.022	-1.38484	0.303713	-4.5597	5.12e-06	0.000178795	LMCD1	LIM and cysteine rich domains 1
ENSG00000256894	37.2053	-1.42105	0.397001	-3.57946	0.000344303	0.00732621	NA	NA
ENSG00000235269	195.039	-1.42284	0.446246	-3.18846	0.00143031	0.0241926	LINC02331	long intergenic non-protein coding RNA 2331
ENSG00000265763	434.166	-1.42988	0.251147	-5.69341	1.25e-08	6.98e-07	ZNF488	zinc finger protein 488
ENSG00000178878	42.1443	-1.43078	0.427249	-3.34882	0.000811555	0.0151066	APOLD1	apolipoprotein L domain containing 1
ENSG00000176438	184.163	-1.4311	0.304999	-4.69216	2.7e-06	9.99e-05	SYNE3	spectrin repeat containing nuclear envelope family member 3
ENSG00000198732	226.299	-1.43643	0.244705	-5.87002	4.36e-09	2.59e-07	SMOC1	SPARC related modular calcium binding 1
ENSG00000233445	28.2815	-1.43943	0.468933	-3.06959	0.00214352	0.0330525	NA	NA
ENSG00000232354	112.519	-1.44128	0.249672	-5.77271	7.8e-09	4.49e-07	NA	NA
ENSG00000197093	39.427	-1.45676	0.431146	-3.37882	0.000727982	0.0137627	GAL3ST4	galactose-3-O-sulfotransferase 4
ENSG00000250072	28.1389	-1.46471	0.46696	-3.1367	0.00170864	0.0276382	SH3TC2-DT	SH3TC2 divergent transcript
ENSG00000134258	85.6942	-1.4717	0.482536	-3.04993	0.00228894	0.0348214	VTCN1	V-set domain containing T cell activation inhibitor 1
ENSG00000286451	28.1992	-1.47545	0.450809	-3.2729	0.0010645	0.0189408	NA	NA
ENSG00000161798	187.848	-1.48566	0.461598	-3.21852	0.00128853	0.0222507	AQP5	aquaporin 5
ENSG00000205930	44.2437	-1.54559	0.420198	-3.67824	0.000234845	0.00523611	NA	NA
ENSG00000162344	72.6083	-1.55944	0.338351	-4.60896	4.05e-06	0.000144865	FGF19	fibroblast growth factor 19
ENSG00000115112	1122.95	-1.57851	0.340454	-4.63649	3.54e-06	0.000127862	TFCP2L1	transcription factor CP2 like 1
ENSG00000112494	71.7493	-1.59265	0.419152	-3.79969	0.000144879	0.00340156	UNC93A	unc-93 homolog A
ENSG00000159784	109.049	-1.59617	0.50233	-3.17753	0.00148533	0.0248684	FAM131B	family with sequence similarity 131 member B
ENSG00000143494	42.5267	-1.60332	0.378635	-4.23448	2.29e-05	0.000686064	VASH2	vasohibin 2
ENSG00000075461	74.7748	-1.60674	0.524345	-3.06428	0.00218196	0.0334463	CACNG4	calcium voltage-gated channel auxiliary subunit gamma 4
ENSG00000171056	28.9315	-1.61832	0.46061	-3.51344	0.000442347	0.00901028	SOX7	SRY-box transcription factor 7
ENSG00000133116	84.9181	-1.63123	0.323728	-5.03888	4.68e-07	2.03e-05	KL	klotho
ENSG00000227507	181.999	-1.64233	0.361486	-4.54328	5.54e-06	0.000191835	LTB	lymphotoxin beta
ENSG00000066468	637.637	-1.6528	0.204317	-8.08939	6e-16	6.36e-14	FGFR2	fibroblast growth factor receptor 2
ENSG00000138336	18.534	-1.65716	0.56385	-2.93901	0.00329259	0.0460345	TET1	tet methylcytosine dioxygenase 1
ENSG00000154556	251.464	-1.65877	0.24225	-6.84737	7.52e-12	6.15e-10	SORBS2	sorbin and SH3 domain containing 2
ENSG00000104081	102.391	-1.71112	0.399637	-4.28169	1.85e-05	0.000568627	BMF	Bcl2 modifying factor
ENSG00000185585	43.6502	-1.73239	0.401764	-4.31196	1.62e-05	0.000501151	OLFML2A	olfactomedin like 2A
ENSG00000150594	365.849	-1.76094	0.207668	-8.47962	2.26e-17	2.6e-15	ADRA2A	adrenoceptor alpha 2A
ENSG00000214491	16.6018	-1.79842	0.605993	-2.96773	0.00300008	0.0428391	SEC14L6	SEC14 like lipid binding 6
ENSG00000277363	31.7263	-1.80873	0.431162	-4.19501	2.73e-05	0.000793599	SRCIN1	SRC kinase signaling inhibitor 1
ENSG00000203943	38.6818	-1.8238	0.404427	-4.5096	6.5e-06	0.000221161	SAMD13	sterile alpha motif domain containing 13
ENSG00000251191	29.5274	-1.82644	0.604288	-3.02246	0.00250726	0.0372376	LINC00589	long intergenic non-protein coding RNA 589
ENSG00000184809	34.9578	-1.83417	0.599675	-3.05861	0.00222363	0.0339989	NA	NA
ENSG00000082497	21.5219	-1.83556	0.548383	-3.34722	0.00081626	0.0151786	SERTAD4	SERTA domain containing 4
ENSG00000215864	56.4526	-1.85938	0.559836	-3.3213	0.000896	0.0163597	NBPF7	NBPF member 7
ENSG00000276644	83.238	-1.92027	0.365447	-5.25458	1.48e-07	6.92e-06	DACH1	dachshund family transcription factor 1
ENSG00000135925	33.5381	-1.92315	0.619382	-3.10495	0.00190308	0.0302179	WNT10A	Wnt family member 10A
ENSG00000100557	25.6462	-1.93208	0.627981	-3.07665	0.00209338	0.032696	CCDC198	coiled-coil domain containing 198
ENSG00000133488	30.0432	-1.94708	0.469678	-4.14556	3.39e-05	0.00095235	SEC14L4	SEC14 like lipid binding 4
ENSG00000157782	24.1893	-1.95113	0.555211	-3.51421	0.000441057	0.00899409	CABP1	calcium binding protein 1
ENSG00000230882	30.745	-1.9908	0.569442	-3.49606	0.000472189	0.00949033	NA	NA
ENSG00000165029	73.5661	-2.01613	0.429181	-4.69761	2.63e-06	9.83e-05	ABCA1	ATP binding cassette subfamily A member 1
ENSG00000125384	23.7111	-2.04232	0.636975	-3.20629	0.00134461	0.0230522	PTGER2	prostaglandin E receptor 2
ENSG00000110900	61.3692	-2.04507	0.483996	-4.22538	2.39e-05	0.000706248	TSPAN11	tetraspanin 11
ENSG00000139292	79.5228	-2.04678	0.424634	-4.82011	1.43e-06	5.69e-05	LGR5	leucine rich repeat containing G protein-coupled receptor 5
ENSG00000175065	18.6882	-2.05065	0.579403	-3.53925	0.000401272	0.00835169	DSG4	desmoglein 4
ENSG00000283906	13.93	-2.06113	0.670437	-3.0743	0.00210996	0.0328151	NA	NA
ENSG00000204869	48.5616	-2.07991	0.506026	-4.11028	3.95e-05	0.00109331	IGFL4	IGF like family member 4
ENSG00000102243	13.7411	-2.08751	0.702998	-2.96944	0.00298348	0.0427294	VGLL1	vestigial like family member 1
ENSG00000251381	13.9712	-2.27911	0.651372	-3.49893	0.000467127	0.00941987	LINC00958	long intergenic non-protein coding RNA 958
ENSG00000137747	13.6766	-2.46428	0.748923	-3.29044	0.00100032	0.0179929	TMPRSS13	transmembrane serine protease 13
ENSG00000112320	52.9637	-2.62204	0.709469	-3.69578	0.000219214	0.00492391	SOBP	sine oculis binding protein homolog
ENSG00000254111	11.7708	-2.65196	0.757763	-3.49972	0.000465744	0.00940243	NA	NA
ENSG00000169507	16.2888	-3.00778	0.76246	-3.94483	7.99e-05	0.00201759	SLC38A11	solute carrier family 38 member 11
ENSG00000174502	15.5835	-3.0471	0.703722	-4.32998	1.49e-05	0.000466636	SLC26A9	solute carrier family 26 member 9
ENSG00000184564	16.338	-3.05622	1.01519	-3.01049	0.00260825	0.0383607	SLITRK6	SLIT and NTRK like family member 6
